# Supplementary material for: Redox regulation of KV7 channels through EF3 hand of calmodulin
Source: eLife. 2023 Feb 20;12:e81961. doi: 10.7554/eLife.81961 (PMC9988260; doi:10.7554/eLife.81961)
Supplement: Figure 4—source data 2. [file elife-81961-fig4-data2.zip]

Archive with 150 entries (138 files):
- 20/
- 20/acqu
- 20/acqu2
- 20/acqu2s
- 20/acqus
- 20/audita.txt
- 20/format.ased
- 20/format.temp
- 20/fq1list
- 20/pdata/
- 20/pdata/1/
- 20/pdata/1/2ii
- 20/pdata/1/2ir
- 20/pdata/1/2ri
- 20/pdata/1/2rr
- 20/pdata/1/assocs
- 20/pdata/1/auditp.txt
- 20/pdata/1/clevels
- 20/pdata/1/outd
- 20/pdata/1/proc
- 20/pdata/1/proc2
- 20/pdata/1/proc2s
- 20/pdata/1/procs
- 20/pdata/1/thumb.png
- 20/pdata/1/title
- 20/pulseprogram
- 20/scon2
- 20/ser
- 20/shimvalues
- 20/specpar
- 20/spnam1
- 20/spnam11
- 20/spnam12
- 20/spnam2
- 20/spnam4
- 20/spnam8
- 20/uxnmr.info
- 20/uxnmr.par
- 21/
- 21/acqu
- 21/acqu2
- 21/acqu2s
- 21/acqus
- 21/audita.txt
- 21/format.temp
- 21/fq1list
- 21/pdata/
- 21/pdata/1/
- 21/pdata/1/2ii
- 21/pdata/1/2ir
- 21/pdata/1/2ri
- 21/pdata/1/2rr
- 21/pdata/1/assocs
- 21/pdata/1/auditp.txt
- 21/pdata/1/clevels
- 21/pdata/1/outd
- 21/pdata/1/proc
- 21/pdata/1/proc2
- 21/pdata/1/proc2s
- 21/pdata/1/procs
- 21/pdata/1/thumb.png
- 21/pdata/1/title
- 21/pulseprogram
- 21/scon2
- 21/ser
- 21/shimvalues
- 21/specpar
- 21/spnam1
- 21/spnam11
- 21/spnam12
- 21/spnam2
- 21/spnam4
- 21/spnam8
- 21/uxnmr.info
- 21/uxnmr.par
- 22/
- 22/acqu
- 22/acqu2
- 22/acqu2s
- 22/acqus
- 22/audita.txt
- 22/format.temp
- 22/fq1list
- 22/pdata/
- 22/pdata/1/
- 22/pdata/1/2ii
- 22/pdata/1/2ir
- 22/pdata/1/2ri
- 22/pdata/1/2rr
- 22/pdata/1/assocs
- 22/pdata/1/auditp.txt
- 22/pdata/1/clevels
- 22/pdata/1/outd
- 22/pdata/1/proc
- 22/pdata/1/proc2
- 22/pdata/1/proc2s
- 22/pdata/1/procs
- 22/pdata/1/thumb.png
- 22/pdata/1/title
- 22/pulseprogram
- 22/scon2
- 22/ser
- 22/shimvalues
- 22/specpar
- 22/spnam1
- 22/spnam11
- 22/spnam12
- 22/spnam2
- 22/spnam4
- 22/spnam8
- 22/uxnmr.info
- 22/uxnmr.par
- 23/
- 23/acqu
- 23/acqu2
- 23/acqu2s
- 23/acqus
- 23/audita.txt
- 23/format.ased
- 23/format.temp
- 23/fq1list
- 23/pdata/
- 23/pdata/1/
- 23/pdata/1/2ii
- 23/pdata/1/2ir
- 23/pdata/1/2ri
- 23/pdata/1/2rr
- 23/pdata/1/assocs
- 23/pdata/1/auditp.txt
- 23/pdata/1/clevels
- 23/pdata/1/outd
- 23/pdata/1/proc
- 23/pdata/1/proc2
- 23/pdata/1/proc2s
- 23/pdata/1/procs
- 23/pdata/1/thumb.png
- 23/pdata/1/title
- 23/pulseprogram
- 23/scon2
- 23/ser
- 23/shimvalues
- 23/specpar
- 23/spnam1
- 23/spnam11
- 23/spnam12
- 23/spnam2
- 23/spnam4
- 23/spnam8
- 23/uxnmr.info
- 23/uxnmr.par
