# Supplementary material for: Redox regulation of KV7 channels through EF3 hand of calmodulin
Source: eLife. 2023 Feb 20;12:e81961. doi: 10.7554/eLife.81961 (PMC9988260; doi:10.7554/eLife.81961)
Supplement: Figure 4—source data 2. [file elife-81961-fig4-data2.zip › 20/audita.txt]

##TITLE= Audit trail, TOPSPIN		Version 3.2
##JCAMPDX= 5.01
##ORIGIN= Bruker BioSpin GmbH
##OWNER= nmr
$$ /opt/nmr800/data/nmr/nmr/GB116_N_PEPTIDE_060719/20/audita.txt
##AUDIT TRAIL=  $$ (NUMBER, WHEN, WHO, WHERE, PROCESS, VERSION, WHAT)
(   1,<2019-08-12 15:05:15.830 +0200>,<nmr>,<srmn02.cicbiogune.int>,<go>,<TOPSPIN 3.2>,
      <created by zg
	started at 2019-08-12 13:33:55.265 +0200,
	POWCHK enabled, PULCHK disabled,
       configuration hash MD5:
       1F CC 36 17 AD C2 1F 6E 6E 42 11 8D AA 9A 21 92
       data hash MD5: 1536 * 200
       5C 50 2D 63 B7 DF 09 5B 09 71 DF 24 C0 58 45 C2>)
##END=

$$ hash MD5
$$ 25 15 E0 93 A7 10 32 83 4F CA 43 D6 FE EF 60 95
