# Supplementary material for: Redox regulation of KV7 channels through EF3 hand of calmodulin
Source: eLife. 2023 Feb 20;12:e81961. doi: 10.7554/eLife.81961 (PMC9988260; doi:10.7554/eLife.81961)
Supplement: Figure 4—source data 2. [file elife-81961-fig4-data2.zip › 20/format.ased]

#*******************************************************************
#
# $Source: /sc/CvsTree/sc/gen/src/form/ased_acqu.form,v $
#
# Copyright (c) 1995 - 2008
# BRUKER BioSpin GmbH
# D-76287 Rheinstetten, Germany
#
# All Rights Reserved
#
#
# $Id: ased_acqu.form,v 1.18.2.1 2011/02/25 13:20:57 es Exp $
#*******************************************************************
EDIT_PAR COMMAND FILE

DI_MODE         LONG
ED_ENTRY        ACQU
ORDER           FILE


HEADER		"====== General ======"
NAME		PULPROG
END
NAME		TD
END
NAME		SW
END
T_NAME		SWH
		TYPE	R32
		CLASS	ACQU
		SUBRANGE 0.0 1e38
		REL	"SWH=SW*SFO1"
		INV_REL "SW=SWH/SFO1"
		UNIT	"Hz"
		FORMAT	"%14.2f Hz"
		TEXT	"sweep width"
END
T_NAME          AQ
		TYPE	R32
		CLASS	ACQU
		SUBRANGE 0.0 1e38
		REL	"AQ=aqcalc(SW,SFO1,TD,DIGTYP)"
		INV_REL	"TD=tdcalc(SW,SFO1,1.0e6*AQ,DIGTYP)"
		UNIT	"sec"
		FORMAT	"%14.7f sec"
                TEXT	"acquisition time"
END
NAME		RG
END
T_NAME          DW
		TYPE	R32
		CLASS	ACQU
		SUBRANGE 0.0 1e38
		REL	"DW=1/(2*SW*SFO1)"
		INV_REL	"SW=1000000/(2*(0.005+DW)*SFO1)"
		UNIT	"usec"
		FORMAT	"%14.3f usec"
		TEXT	"dwell time "
END
NAME		DE
		FORMAT	"%14.2f usec"
END
T_NAME		CNST11
		TYPE	R32
		CLASS	ACQU
		SUBRANGE -1e38 1e38
		REL	"CNST11=CNST[11]"
		INV_REL	"CNST[11]=CNST11"
		FORMAT	"%14.7f"
		TEXT		"~ 1 (power scaling factor for p11)"
END
T_NAME		cnst16
		TYPE	R32
		SUBRANGE -1e38 1e38
		CLASS	ACQU
		REL	"cnst16=-2/(3-sfo1/sfo3)"
		INV_REL	"D[0]=cnst16"
		UNIT	"no"
		TEXT	"cnst16=-2/(3-sfo1/sfo3)"
		FORMAT	"%14.6f"
		NONEDIT
END
T_NAME		d0
		TYPE	R32
		SUBRANGE 0.0 1e8
		CLASS	ACQU
		REL	"d0=30u+in0*l9/2"
		INV_REL	"D[0]=d0"
		UNIT	"sec"
		TEXT		"= irrelevant (set automatically)"
		FORMAT	"%14.8f sec"
		NONEDIT
END
T_NAME		D1
		TYPE	R32
		CLASS	ACQU
		SUBRANGE 0.0 1e38
		REL	"D1=D[1]"
		INV_REL	"D[1]=D1"
		UNIT	"sec"
		FORMAT	"%14.8f sec"
		TEXT		"< 1s (optimum: 1.25*T1)"
END
T_NAME		D2
		TYPE	R32
		CLASS	ACQU
		SUBRANGE 0.0 1e38
		REL	"D2=D[2]"
		INV_REL	"D[2]=D2"
		UNIT	"sec"
		FORMAT	"%14.8f sec"
		TEXT		"> d14*4 (constant t1 time)"
END
T_NAME		D4
		TYPE	R32
		CLASS	ACQU
		SUBRANGE 0.0 1e38
		REL	"D4=D[4]"
		INV_REL	"D[4]=D4"
		UNIT	"sec"
		FORMAT	"%14.8f sec"
		TEXT		"~ 2.4ms (<= 1/4JHN, evolution on 1H)"
END
T_NAME		d11
		TYPE	R32
		SUBRANGE 0.0 1e8
		CLASS	ACQU
		REL	"d11=30m"
		INV_REL	"D[0]=d11"
		UNIT	"sec"
		TEXT	"d11=30m"
		FORMAT	"%14.8f sec"
		NONEDIT
END
T_NAME		d12
		TYPE	R32
		SUBRANGE 0.0 1e8
		CLASS	ACQU
		REL	"d12=4u"
		INV_REL	"D[0]=d12"
		UNIT	"sec"
		TEXT	"d12=4u"
		FORMAT	"%14.8f sec"
		NONEDIT
END
T_NAME		D14
		TYPE	R32
		CLASS	ACQU
		SUBRANGE 0.0 1e38
		REL	"D14=D[14]"
		INV_REL	"D[14]=D14"
		UNIT	"sec"
		FORMAT	"%14.8f sec"
		TEXT		"~ 1.6m (tune for F1 semi-TROSY suppression)"
END
T_NAME		D16
		TYPE	R32
		CLASS	ACQU
		SUBRANGE 0.0 1e38
		REL	"D16=D[16]"
		INV_REL	"D[16]=D16"
		UNIT	"sec"
		FORMAT	"%14.8f sec"
		TEXT		">= 50u field recovery delay (after p16)"
END
T_NAME		D19
		TYPE	R32
		CLASS	ACQU
		SUBRANGE 0.0 1e38
		REL	"D19=D[19]"
		INV_REL	"D[19]=D19"
		UNIT	"sec"
		FORMAT	"%14.8f sec"
		TEXT		"~ 1-1.5*DW (echo delay in W5)"
END
T_NAME		d20
		TYPE	R32
		SUBRANGE 0.0 1e8
		CLASS	ACQU
		REL	"d20=d2/4-p4/2"
		INV_REL	"D[0]=d20"
		UNIT	"sec"
		TEXT		"= irrelevant (set automatically)"
		FORMAT	"%14.8f sec"
		NONEDIT
END
T_NAME		d29
		TYPE	R32
		SUBRANGE 0.0 1e8
		CLASS	ACQU
		REL	"d29=5u"
		INV_REL	"D[0]=d29"
		UNIT	"sec"
		TEXT		"= irrelevant (set automatically)"
		FORMAT	"%14.8f sec"
		NONEDIT
END
T_NAME		D31
		TYPE	R32
		CLASS	ACQU
		SUBRANGE 0.0 1e38
		REL	"D31=D[31]"
		INV_REL	"D[31]=D31"
		UNIT	"sec"
		FORMAT	"%14.8f sec"
		TEXT		"= optional pre-experiment waiting time"
END
NAME		DS
		TEXT		">= 32 (for temperature equilibration)"
END
T_NAME		in0
		TYPE	R32
		SUBRANGE 0.0 1e8
		CLASS	ACQU
		REL	"in0=inf1/2"
		INV_REL	"D[0]=in0"
		UNIT	"sec"
		TEXT	"in0=inf1/2"
		FORMAT	"%14.8f sec"
		NONEDIT
END
T_NAME		in20
		TYPE	R32
		SUBRANGE 0.0 1e8
		CLASS	ACQU
		REL	"in20=in0/2"
		INV_REL	"D[0]=in20"
		UNIT	"sec"
		TEXT	"in20=in0/2"
		FORMAT	"%14.8f sec"
		NONEDIT
END
T_NAME		INF1
		TYPE	R64
		CLASS	ACQU
		SUBRANGE 0.0 1e38
		REL	"INF1=INF[1]"
		INV_REL	"INF[1]=INF1"
		UNIT	"usec"
		FORMAT	"%14.2f usec"
		TEXT	"increment for F1"
		NONEDIT
END
T_NAME		L0
		TYPE	R32
		CLASS	ACQU
		SUBRANGE 0.0 1e38
		REL	"L0=L[0]"
		INV_REL	"L[0]=L0"
		FORMAT	"%14.0f"
		TEXT		"= 0(grad.sel.), 1(WATERGATE)  "
END
T_NAME		l1
		TYPE	I32
		SUBRANGE 0 2147483647
		CLASS	ACQU
		REL	"l1=1"
		INV_REL	"D[0]=l1"
		UNIT	"no"
		TEXT		"= 0: wfb only, 1: bsfb"
		FORMAT	"%14d"
		NONEDIT
END
T_NAME		L2
		TYPE	R32
		CLASS	ACQU
		SUBRANGE 0.0 1e38
		REL	"L2=L[2]"
		INV_REL	"L[2]=L2"
		FORMAT	"%14.0f"
		TEXT		"= constant 15N-time(=d2): 0(no),1(yes)"
END
T_NAME		L7
		TYPE	R32
		CLASS	ACQU
		SUBRANGE 0.0 1e38
		REL	"L7=L[7]"
		INV_REL	"L[7]=L7"
		FORMAT	"%14.0f"
		TEXT		"= WATERGATE type: 0=W5,1=selective"
END
T_NAME		L9
		TYPE	R32
		CLASS	ACQU
		SUBRANGE 0.0 1e38
		REL	"L9=L[9]"
		INV_REL	"L[9]=L9"
		FORMAT	"%14.0f"
		TEXT		"= invert F1 folded signals:0(no),1(yes)"
END
T_NAME		l10
		TYPE	I32
		SUBRANGE 0 2147483647
		CLASS	ACQU
		REL	"l10=l11+l12"
		INV_REL	"D[0]=l10"
		UNIT	"no"
		TEXT	"l10=l11+l12"
		FORMAT	"%14d"
		NONEDIT
END
T_NAME		L11
		TYPE	R32
		CLASS	ACQU
		SUBRANGE 0.0 1e38
		REL	"L11=L[11]"
		INV_REL	"L[11]=L11"
		FORMAT	"%14.0f"
		TEXT		"= 0(TROSY),1(semi-TROSY) in F2(1H)"
END
T_NAME		L12
		TYPE	R32
		CLASS	ACQU
		SUBRANGE 0.0 1e38
		REL	"L12=L[12]"
		INV_REL	"L[12]=L12"
		FORMAT	"%14.0f"
		TEXT		"= 0(TROSY),1(anti-TROSY) in F1(15N)"
END
T_NAME		l13
		TYPE	I32
		SUBRANGE 0 2147483647
		CLASS	ACQU
		REL	"l13=0"
		INV_REL	"D[0]=l13"
		UNIT	"no"
		TEXT	"l13=0"
		FORMAT	"%14d"
		NONEDIT
END
NAME		NS
		TEXT		"= ## multiple of 4 (or 2) ##"
END
NAME		ZGOPTNS
		TEXT		"= -DHreadout"
END
T_NAME		comp1
		TYPE	R32
		SUBRANGE 0.0 1e8
		CLASS	ACQU
		REL	"comp1=p1*4/PI"
		INV_REL	"D[0]=comp1"
		UNIT	"sec"
		TEXT	"comp1=p1*4/PI"
		FORMAT	"%14.8f sec"
		NONEDIT
END
T_NAME		comp2
		TYPE	R32
		SUBRANGE 0.0 1e8
		CLASS	ACQU
		REL	"comp2=p7*4/PI"
		INV_REL	"D[0]=comp2"
		UNIT	"sec"
		TEXT	"comp2=p7*4/PI"
		FORMAT	"%14.8f sec"
		NONEDIT
END
T_NAME		comp3
		TYPE	R32
		SUBRANGE 0.0 1e8
		CLASS	ACQU
		REL	"comp3=p8+d12*2-comp1/2"
		INV_REL	"D[0]=comp3"
		UNIT	"sec"
		TEXT	"comp3=p8+d12*2-comp1/2"
		FORMAT	"%14.8f sec"
		NONEDIT
END
T_NAME		comp4
		TYPE	R32
		SUBRANGE 0.0 1e8
		CLASS	ACQU
		REL	"comp4=p7*2+comp1/2"
		INV_REL	"D[0]=comp4"
		UNIT	"sec"
		TEXT	"comp4=p7*2+comp1/2"
		FORMAT	"%14.8f sec"
		NONEDIT
END
T_NAME		comp5
		TYPE	R32
		SUBRANGE 0.0 1e8
		CLASS	ACQU
		REL	"comp5=d12+l1*(p11+d12)+l0*(d12*2+p2)"
		INV_REL	"D[0]=comp5"
		UNIT	"sec"
		TEXT	"comp5=d12+l1*(p11+d12)+l0*(d12*2+p2)"
		FORMAT	"%14.8f sec"
		NONEDIT
END
T_NAME		d0c
		TYPE	R32
		SUBRANGE 0.0 1e8
		CLASS	ACQU
		REL	"d0c=80u+p4"
		INV_REL	"D[0]=d0c"
		UNIT	"sec"
		TEXT	"d0c=80u+p4"
		FORMAT	"%14.8f sec"
		NONEDIT
END
T_NAME		d14c
		TYPE	R32
		SUBRANGE 0.0 1e8
		CLASS	ACQU
		REL	"d14c=d14-d16"
		INV_REL	"D[0]=d14c"
		UNIT	"sec"
		TEXT	"d14c=d14-d16"
		FORMAT	"%14.8f sec"
		NONEDIT
END
T_NAME		d20c
		TYPE	R32
		SUBRANGE 0.0 1e8
		CLASS	ACQU
		REL	"d20c=p4"
		INV_REL	"D[0]=d20c"
		UNIT	"sec"
		TEXT	"d20c=p4"
		FORMAT	"%14.8f sec"
		NONEDIT
END
T_NAME		d2a
		TYPE	R32
		SUBRANGE 0.0 1e8
		CLASS	ACQU
		REL	"d2a=d2/2+p8"
		INV_REL	"D[0]=d2a"
		UNIT	"sec"
		TEXT	"d2a=d2/2+p8"
		FORMAT	"%14.8f sec"
		NONEDIT
END
T_NAME		d2b
		TYPE	R32
		SUBRANGE 0.0 1e8
		CLASS	ACQU
		REL	"d2b=d2/2"
		INV_REL	"D[0]=d2b"
		UNIT	"sec"
		TEXT	"d2b=d2/2"
		FORMAT	"%14.8f sec"
		NONEDIT
END
T_NAME		d4a
		TYPE	R32
		SUBRANGE 0.0 1e8
		CLASS	ACQU
		REL	"d4a=d4-d16"
		INV_REL	"D[0]=d4a"
		UNIT	"sec"
		TEXT	"d4a=d4-d16"
		FORMAT	"%14.8f sec"
		NONEDIT
END
T_NAME		d4b
		TYPE	R32
		SUBRANGE 0.0 1e8
		CLASS	ACQU
		REL	"d4b=d4/2-d16"
		INV_REL	"D[0]=d4b"
		UNIT	"sec"
		TEXT	"d4b=d4/2-d16"
		FORMAT	"%14.8f sec"
		NONEDIT
END
T_NAME		d4c
		TYPE	R32
		SUBRANGE 0.0 1e8
		CLASS	ACQU
		REL	"d4c=d4/2-d16-d19*7.17"
		INV_REL	"D[0]=d4c"
		UNIT	"sec"
		TEXT	"d4c=d4/2-d16-d19*7.17"
		FORMAT	"%14.8f sec"
		NONEDIT
END
T_NAME		d4d
		TYPE	R32
		SUBRANGE 0.0 1e8
		CLASS	ACQU
		REL	"d4d=d4/2-d16-p12/2"
		INV_REL	"D[0]=d4d"
		UNIT	"sec"
		TEXT	"d4d=d4/2-d16-p12/2"
		FORMAT	"%14.8f sec"
		NONEDIT
END
T_NAME		l13orig
		TYPE	I32
		SUBRANGE 0 2147483647
		CLASS	ACQU
		REL	"l13orig=l13"
		INV_REL	"D[0]=l13orig"
		UNIT	"no"
		TEXT	"l13orig=l13"
		FORMAT	"%14d"
		NONEDIT
END
T_NAME		prompt
		TYPE	R32
		SUBRANGE 0.0 1e8
		CLASS	ACQU
		REL	"prompt=1u*l11+1u*l12+1u*l0+1u*l1+1u*l2+l7*1u+5u"
		INV_REL	"D[0]=prompt"
		UNIT	"sec"
		TEXT	"prompt=1u*l11+1u*l12+1u*l0+1u*l1+1u*l2+l7*1u+5u"
		FORMAT	"%14.8f sec"
		NONEDIT
END
HEADER		"======== CHANNEL f1 ========"
NAME		SFO1
		FORMAT	"%14.7f MHz"
		TEXT		"= H2O on-resonant suggested"
END
NAME		O1
		FORMAT	"%14.2f Hz"
		TEXT	"frequency of ch. 1"
END
T_NAME		O1P
		TYPE	R64
		CLASS	ACQU
		SUBRANGE -1e38 1e38
		REL	"O1P=O1/BF1"
		INV_REL	"O1=O1P*BF1"
		UNIT	"ppm"
		FORMAT	"%14.3f ppm"
		TEXT	"frequency of ch. 1"
END
NAME		NUC1
		NONEDIT
		TEXT	"nucleus for channel 1"
END
T_NAME		P1
		TYPE	R32
		CLASS	ACQU
		SUBRANGE 0.0 1.0e10
		REL	"P1=P[1]"
		INV_REL	"P[1]=P1"
		UNIT	"usec"
		FORMAT	"%14.2f usec"
		TEXT		"= 90deg high power pulse @ pl1 (reference)"
END
T_NAME		p2
		TYPE	R32
		SUBRANGE -1e38 1e38
		CLASS	ACQU
		REL	"p2=200u*600/trunc(bf1)"
		INV_REL	"D[0]=p2"
		UNIT	"usec"
		TEXT		"<= 200us*600/BF1 (power check on sp2!)"
		FORMAT	"%14.2f usec"
		NONEDIT
END
T_NAME		p11
		TYPE	R32
		SUBRANGE -1e38 1e38
		CLASS	ACQU
		REL	"p11=1200u*600/trunc(bf1)"
		INV_REL	"D[0]=p11"
		UNIT	"usec"
		TEXT		"= 1.2m*600/BF1 90deg EBurp2"
		FORMAT	"%14.2f usec"
		NONEDIT
END
T_NAME		P12
		TYPE	R32
		CLASS	ACQU
		SUBRANGE 0.0 1.0e10
		REL	"P12=P[12]"
		INV_REL	"P[12]=P12"
		UNIT	"usec"
		FORMAT	"%14.2f usec"
		TEXT		"= 1.5m (check d4d > 0.3m!)"
END
T_NAME		PLW1
		TYPE	R32
		CLASS	ACQU
		SUBRANGE 0 52.5
		REL	"PLW1=PLW[1]"
		INV_REL	"PLW[1]=PLW1"
		UNIT	"W"
		FORMAT	"%14.5g W"
		TEXT		"= for p1=90deg on 1H (high power)"
END
T_NAME		PLdB1
		TYPE	R32
		CLASS	ACQU
		SUBRANGE -17.3016 1000
		REL	"if(PLW[1]>0)PLdB1=-10*log(PLW[1])/LN10;else PLdB1=1000;"
		INV_REL	"PLW[1]=0;if(PLdB1<1000)PLW[1]=pow(10.0,(-PLdB1)/10.0)"
		UNIT	"dB"
		FORMAT	"%14.2f -dBW"
		TEXT	"power PL1 in -dBW"
END
NAME		SPNAM[1]
		TEXT		"= ### EBurp2.tr (time-reversed!) ###"
END
T_NAME		spoal1
		TYPE	R32
		SUBRANGE -1e38 1e38
		CLASS	ACQU
		REL	"spoal1 = 0"
		INV_REL	"D[0]=spoal1"
		UNIT	"no"
		TEXT		"= ### 0.0 ### "
		FORMAT	"%14.7f"
		NONEDIT
END
T_NAME		spoffs1
		TYPE	R32
		SUBRANGE -1e38 1e38
		CLASS	ACQU
		REL	"spoffs1=spoffs11"
		INV_REL	"D[0]=spoffs1"
		UNIT	"Hz"
		TEXT	"spoffs1=spoffs11"
		FORMAT	"%14.2f Hz"
		NONEDIT
END
T_NAME		spw1
		TYPE	R32
		SUBRANGE 0 52.5
		CLASS	ACQU
		REL	"spw1=spw11"
		INV_REL	"D[0]=spw1"
		UNIT	"dB"
		TEXT	"spw1=spw11"
		FORMAT	"%14.5g W"
		NONEDIT
END
T_NAME		SPdB1
		TYPE	R32
		CLASS	ACQU
		NONEDIT
		SUBRANGE -17.3016 1000
		REL	"if(spw1>0)SPdB1=-10*log(spw1)/LN10;elseSPdB1=1000;"
		INV_REL	"SPW[1]=0;if(SPdB1<1000)SPW[1]=pow(10.0,(-SPdB1)/10.0)"
		UNIT	"dB"
		FORMAT	"%14.2f -dBW"
		TEXT	"power SPW1 in -dBW"
END
NAME		SPNAM[2]
		TEXT		"= ### BIP_720_(50 or 75).. ###"
END
T_NAME		spoal2
		TYPE	R32
		SUBRANGE -1e38 1e38
		CLASS	ACQU
		REL	"spoal2 = 0.5"
		INV_REL	"D[0]=spoal2"
		UNIT	"no"
		TEXT		"= 0.5"
		FORMAT	"%14.7f"
		NONEDIT
END
T_NAME		spoffs2
		TYPE	R32
		SUBRANGE -1e38 1e38
		CLASS	ACQU
		REL	"spoffs2=0"
		INV_REL	"D[0]=spoffs2"
		UNIT	"Hz"
		TEXT	"spoffs2=0"
		FORMAT	"%14.2f Hz"
		NONEDIT
END
T_NAME		spw2
		TYPE	R32
		SUBRANGE 0 52.5
		CLASS	ACQU
		REL	"spw2=plw1*pow(p1*8/p2,2)"
		INV_REL	"D[0]=spw2"
		UNIT	"dB"
		TEXT	"spw2=plw1*pow(p1*8/p2,2)"
		FORMAT	"%14.5g W"
		NONEDIT
END
T_NAME		SPdB2
		TYPE	R32
		CLASS	ACQU
		NONEDIT
		SUBRANGE -17.3016 1000
		REL	"if(spw2>0)SPdB2=-10*log(spw2)/LN10;elseSPdB2=1000;"
		INV_REL	"SPW[2]=0;if(SPdB2<1000)SPW[2]=pow(10.0,(-SPdB2)/10.0)"
		UNIT	"dB"
		FORMAT	"%14.2f -dBW"
		TEXT	"power SPW2 in -dBW"
END
NAME		SPNAM[11]
		TEXT		"= ### EBurp2 ###"
END
T_NAME		spoal11
		TYPE	R32
		SUBRANGE -1e38 1e38
		CLASS	ACQU
		REL	"spoal11 = 1"
		INV_REL	"D[0]=spoal11"
		UNIT	"no"
		TEXT		"= ### 1.0 ###"
		FORMAT	"%14.7f"
		NONEDIT
END
T_NAME		spoffs11
		TYPE	R32
		SUBRANGE -1e38 1e38
		CLASS	ACQU
		REL	"spoffs11=(2.0*bf1)/1000000-o1"
		INV_REL	"D[0]=spoffs11"
		UNIT	"Hz"
		TEXT		"= ### shift to ca. 2ppm ###"
		FORMAT	"%14.2f Hz"
		NONEDIT
END
T_NAME		spw11
		TYPE	R32
		SUBRANGE 0 52.5
		CLASS	ACQU
		REL	"spw11 = cnst11*plw1*pow(p1*16.3854/p11,2)"
		INV_REL	"D[0]=spw11"
		UNIT	"dB"
		TEXT	"spw11 = cnst11*plw1*pow(p1*16.3854/p11,2)"
		FORMAT	"%14.5g W"
		NONEDIT
END
T_NAME		SPdB11
		TYPE	R32
		CLASS	ACQU
		NONEDIT
		SUBRANGE -17.3016 1000
		REL	"if(spw11>0)SPdB11=-10*log(spw11)/LN10;elseSPdB11=1000;"
		INV_REL	"SPW[11]=0;if(SPdB11<1000)SPW[11]=pow(10.0,(-SPdB11)/10.0)"
		UNIT	"dB"
		FORMAT	"%14.2f -dBW"
		TEXT	"power SPW11 in -dBW"
END
NAME		SPNAM[12]
		TEXT		"= ### GAUSS_25% ###"
END
T_NAME		spoal12
		TYPE	R32
		SUBRANGE -1e38 1e38
		CLASS	ACQU
		REL	"spoal12 = 0.5"
		INV_REL	"D[0]=spoal12"
		UNIT	"no"
		TEXT		"= 0.5"
		FORMAT	"%14.7f"
		NONEDIT
END
T_NAME		spoffs12
		TYPE	R32
		SUBRANGE -1e38 1e38
		CLASS	ACQU
		REL	"spoffs12=(4.7*bf1)/1000000-o1"
		INV_REL	"D[0]=spoffs12"
		UNIT	"Hz"
		TEXT	"spoffs12=(4.7*bf1)/1000000-o1"
		FORMAT	"%14.2f Hz"
		NONEDIT
END
T_NAME		spw12
		TYPE	R32
		SUBRANGE 0 52.5
		CLASS	ACQU
		REL	"spw12 = plw1*pow(p1*2.9407/p12,2)"
		INV_REL	"D[0]=spw12"
		UNIT	"dB"
		TEXT	"spw12 = plw1*pow(p1*2.9407/p12,2)"
		FORMAT	"%14.5g W"
		NONEDIT
END
T_NAME		SPdB12
		TYPE	R32
		CLASS	ACQU
		NONEDIT
		SUBRANGE -17.3016 1000
		REL	"if(spw12>0)SPdB12=-10*log(spw12)/LN10;elseSPdB12=1000;"
		INV_REL	"SPW[12]=0;if(SPdB12<1000)SPW[12]=pow(10.0,(-SPdB12)/10.0)"
		UNIT	"dB"
		FORMAT	"%14.2f -dBW"
		TEXT	"power SPW12 in -dBW"
END
HEADER		"======== CHANNEL f2 ========"
NAME		SFO2
		FORMAT	"%14.7f MHz"
		TEXT		"~ 110 ppm (center of CACO)"
END
NAME		O2
		FORMAT	"%14.2f Hz"
		TEXT	"frequency of ch. 2"
END
T_NAME		O2P
		TYPE	R64
		CLASS	ACQU
		SUBRANGE -1e38 1e38
		REL	"O2P=O2/BF2"
		INV_REL	"O2=O2P*BF2"
		UNIT	"ppm"
		FORMAT	"%14.3f ppm"
		TEXT	"frequency of ch. 2"
END
NAME		NUC2
		NONEDIT
		TEXT	"nucleus for channel 2"
END
T_NAME		P3
		TYPE	R32
		CLASS	ACQU
		SUBRANGE 0.0 1.0e10
		REL	"P3=P[3]"
		INV_REL	"P[3]=P3"
		UNIT	"usec"
		FORMAT	"%14.2f usec"
		TEXT		"= high-power 90deg on C @ pl2 (reference)"
END
T_NAME		p4
		TYPE	R32
		SUBRANGE -1e38 1e38
		CLASS	ACQU
		REL	"p4=300u*600/trunc(bf1)"
		INV_REL	"D[0]=p4"
		UNIT	"usec"
		TEXT		"<= 300us*600/BF2 (power check on sp4!)"
		FORMAT	"%14.2f usec"
		NONEDIT
END
T_NAME		PLW2
		TYPE	R32
		CLASS	ACQU
		SUBRANGE 0 323
		REL	"PLW2=PLW[2]"
		INV_REL	"PLW[2]=PLW2"
		UNIT	"W"
		FORMAT	"%14.5g W"
		TEXT		"= for p3=90deg on C (high power)"
END
T_NAME		PLdB2
		TYPE	R32
		CLASS	ACQU
		SUBRANGE -25.192 1000
		REL	"if(PLW[2]>0)PLdB2=-10*log(PLW[2])/LN10;else PLdB2=1000;"
		INV_REL	"PLW[2]=0;if(PLdB2<1000)PLW[2]=pow(10.0,(-PLdB2)/10.0)"
		UNIT	"dB"
		FORMAT	"%14.2f -dBW"
		TEXT	"power PL2 in -dBW"
END
NAME		SPNAM[4]
		TEXT		"= ### BIP_900_120_20 ###"
END
T_NAME		spoal4
		TYPE	R32
		SUBRANGE -1e38 1e38
		CLASS	ACQU
		REL	"spoal4 = 0.5"
		INV_REL	"D[0]=spoal4"
		UNIT	"no"
		TEXT		"= 0.5"
		FORMAT	"%14.7f"
		NONEDIT
END
T_NAME		spoffs4
		TYPE	R32
		SUBRANGE -1e38 1e38
		CLASS	ACQU
		REL	"spoffs4=(bf2*110/1000000)-o2"
		INV_REL	"D[0]=spoffs4"
		UNIT	"Hz"
		TEXT	"spoffs4=(bf2*110/1000000)-o2"
		FORMAT	"%14.2f Hz"
		NONEDIT
END
T_NAME		spw4
		TYPE	R32
		SUBRANGE 0 323
		CLASS	ACQU
		REL	"spw4 = plw2*pow(p3*10/p4,2)"
		INV_REL	"D[0]=spw4"
		UNIT	"dB"
		TEXT	"spw4 = plw2*pow(p3*10/p4,2)"
		FORMAT	"%14.5g W"
		NONEDIT
END
T_NAME		SPdB4
		TYPE	R32
		CLASS	ACQU
		NONEDIT
		SUBRANGE -25.192 1000
		REL	"if(spw4>0)SPdB4=-10*log(spw4)/LN10;elseSPdB4=1000;"
		INV_REL	"SPW[4]=0;if(SPdB4<1000)SPW[4]=pow(10.0,(-SPdB4)/10.0)"
		UNIT	"dB"
		FORMAT	"%14.2f -dBW"
		TEXT	"power SPW4 in -dBW"
END
HEADER		"======== CHANNEL f3 ========"
NAME		SFO3
		FORMAT	"%14.7f MHz"
		TEXT		"~ 110 ppm (center of 15N)"
END
NAME		O3
		FORMAT	"%14.2f Hz"
		TEXT	"frequency of ch. 3"
END
T_NAME		O3P
		TYPE	R64
		CLASS	ACQU
		SUBRANGE -1e38 1e38
		REL	"O3P=O3/BF3"
		INV_REL	"O3=O3P*BF3"
		UNIT	"ppm"
		FORMAT	"%14.3f ppm"
		TEXT	"frequency of ch. 3"
END
NAME		NUC3
		NONEDIT
		TEXT	"nucleus for channel 3"
END
T_NAME		P7
		TYPE	R32
		CLASS	ACQU
		SUBRANGE 0.0 1.0e10
		REL	"P7=P[7]"
		INV_REL	"P[7]=P7"
		UNIT	"usec"
		FORMAT	"%14.2f usec"
		TEXT		"= 90deg high power pulse @ pl3 (reference)"
END
T_NAME		p8
		TYPE	R32
		SUBRANGE -1e38 1e38
		CLASS	ACQU
		REL	"p8=450u*600/trunc(bf1)"
		INV_REL	"D[0]=p8"
		UNIT	"usec"
		TEXT		"<= 450us*600/BF1 (power check on sp8!)"
		FORMAT	"%14.2f usec"
		NONEDIT
END
T_NAME		PLW3
		TYPE	R32
		CLASS	ACQU
		SUBRANGE 0 516
		REL	"PLW3=PLW[3]"
		INV_REL	"PLW[3]=PLW3"
		UNIT	"W"
		FORMAT	"%14.5g W"
		TEXT		"= for p7=90deg on 15N (high power)"
END
T_NAME		PLdB3
		TYPE	R32
		CLASS	ACQU
		SUBRANGE -27.2265 1000
		REL	"if(PLW[3]>0)PLdB3=-10*log(PLW[3])/LN10;else PLdB3=1000;"
		INV_REL	"PLW[3]=0;if(PLdB3<1000)PLW[3]=pow(10.0,(-PLdB3)/10.0)"
		UNIT	"dB"
		FORMAT	"%14.2f -dBW"
		TEXT	"power PL3 in -dBW"
END
NAME		SPNAM[8]
		TEXT		"= ### BIP_540_75_15 ###"
END
T_NAME		spoal8
		TYPE	R32
		SUBRANGE -1e38 1e38
		CLASS	ACQU
		REL	"spoal8 = 0.5"
		INV_REL	"D[0]=spoal8"
		UNIT	"no"
		TEXT		"= 0.5"
		FORMAT	"%14.7f"
		NONEDIT
END
T_NAME		spoffs8
		TYPE	R32
		SUBRANGE -1e38 1e38
		CLASS	ACQU
		REL	"spoffs8=0"
		INV_REL	"D[0]=spoffs8"
		UNIT	"Hz"
		TEXT	"spoffs8=0"
		FORMAT	"%14.2f Hz"
		NONEDIT
END
T_NAME		spw8
		TYPE	R32
		SUBRANGE 0 516
		CLASS	ACQU
		REL	"spw8 = plw3*pow(p7*6/p8,2)"
		INV_REL	"D[0]=spw8"
		UNIT	"dB"
		TEXT	"spw8 = plw3*pow(p7*6/p8,2)"
		FORMAT	"%14.5g W"
		NONEDIT
END
T_NAME		SPdB8
		TYPE	R32
		CLASS	ACQU
		NONEDIT
		SUBRANGE -27.2265 1000
		REL	"if(spw8>0)SPdB8=-10*log(spw8)/LN10;elseSPdB8=1000;"
		INV_REL	"SPW[8]=0;if(SPdB8<1000)SPW[8]=pow(10.0,(-SPdB8)/10.0)"
		UNIT	"dB"
		FORMAT	"%14.2f -dBW"
		TEXT	"power SPW8 in -dBW"
END
HEADER		"====== GRADIENT CHANNEL ====="
NAME		GPNAM[4]
		TEXT		"= SINE.50"
END
T_NAME		GPZ2
		TYPE	R32
		CLASS	ACQU
		SUBRANGE -100.0 100.0
		REL	"GPZ2=GPZ[2]"
		INV_REL	"GPZ[2]=GPZ2"
		UNIT	"%"
		FORMAT	"%14.2f %"
		TEXT		"< 10 !! (SMALL rad.damp.suppr.grad)"
END
T_NAME		GPZ3
		TYPE	R32
		CLASS	ACQU
		SUBRANGE -100.0 100.0
		REL	"GPZ3=GPZ[3]"
		INV_REL	"GPZ[3]=GPZ3"
		UNIT	"%"
		FORMAT	"%14.2f %"
		TEXT		"> 30 (MEDIUM WATERGATE gradient)"
END
T_NAME		GPZ4
		TYPE	R32
		CLASS	ACQU
		SUBRANGE -100.0 100.0
		REL	"GPZ4=GPZ[4]"
		INV_REL	"GPZ[4]=GPZ4"
		UNIT	"%"
		FORMAT	"%14.2f %"
		TEXT		"~ 55 (medium z-spoil gradient)"
END
T_NAME		GPZ5
		TYPE	R32
		CLASS	ACQU
		SUBRANGE -100.0 100.0
		REL	"GPZ5=GPZ[5]"
		INV_REL	"GPZ[5]=GPZ5"
		UNIT	"%"
		FORMAT	"%14.2f %"
		TEXT		"~ 2 (s.r.d. during t1)"
END
