# Supplementary material for: Redox regulation of KV7 channels through EF3 hand of calmodulin
Source: eLife. 2023 Feb 20;12:e81961. doi: 10.7554/eLife.81961 (PMC9988260; doi:10.7554/eLife.81961)
Supplement: Figure 4—source data 2. [file elife-81961-fig4-data2.zip › 20/format.temp]

EDIT_PAR COMMAND FILE

DI_MODE         LONG
ED_ENTRY        ACQU
ORDER           FILE


HEADER		"F2 - Acquisition Parameters"
T_NAME		Date_
		TYPE	R64
		CLASS	ACQU
		SUBRANGE 0.0 50000000
		REL	"Date_=itodate(DATE)"
		INV_REL	"DATE=datetoi(Date_,DATE)"
		FORMAT	"%14.0f"
		TEXT	" "
END
T_NAME		Time
		TYPE	R32
		CLASS	ACQU
		SUBRANGE 0.0 1000000
		REL	"Time=itotime(DATE)"
		INV_REL	"DATE=timetoi(Time,DATE)"
		FORMAT	"%14.2f"
		TEXT	" "
END
NAME		INSTRUM
		TEXT	" "
END
NAME		PROBHD
		FORMAT	"%14.14s"
		TEXT	" "
END
NAME		PULPROG
		TEXT	" "
END
NAME		TD
		TEXT	" "
END
NAME		SOLVENT
		TEXT	" "
END
NAME		NS
		TEXT	" "
END
NAME		DS
		TEXT	" "
END
T_NAME		SWH
		TYPE	R32
		CLASS	ACQU
		SUBRANGE 0.0 1e8
		REL	"SWH=SW*SFO1"
		INV_REL "SW=SWH/SFO1"
		UNIT	"Hz"
		FORMAT	"%14.3f Hz"
		TEXT	" "
END
T_NAME          FIDRES
                TYPE    R32
                CLASS   ACQU
                SUBRANGE 0.0 100000
                REL     "FIDRES=SW*SFO1/TD"
                INV_REL "TD = nextpow(SW*SFO1/FIDRES)"
		UNIT	"Hz"
		FORMAT	"%14.6f Hz"
		TEXT	" "
END
T_NAME          AQ
		TYPE	R32
		CLASS	ACQU
		SUBRANGE 0.0 1000
		REL	"AQ=aqcalc(SW,SFO1,TD,DIGTYP)"
		INV_REL	"TD=tdcalc(SW,SFO1,1.0e6*AQ,DIGTYP)"
		UNIT	"sec"
		FORMAT	"%14.7f sec"
		TEXT	" "
END
NAME		RG
		TEXT	" "
END
T_NAME          DW
		TYPE	R32
		CLASS	ACQU
		SUBRANGE 0.0 1000000
		REL	"DW=1/(2*SW*SFO1)"
		INV_REL	"SW=1000000/(2*(0.005+DW)*SFO1)"
		UNIT	"usec"
		FORMAT	"%14.3lf usec"
		TEXT	" "
END
NAME		DE
		FORMAT	"%14.2f usec"
		TEXT	" "
END
NAME		TE
		FORMAT	"%14.1f K"
		TEXT	" "
END
T_NAME		CNST11
		TYPE	R32
		CLASS	ACQU
		SUBRANGE -1e38 1e38
		REL	"CNST11=CNST[11]"
		INV_REL	"CNST[11]=CNST11"
		FORMAT	"%14.7f"
		TEXT	" "
END
T_NAME		CNST16
		TYPE	R32
		CLASS	ACQU
		SUBRANGE -1e38 1e38
		REL	"CNST16=CNST[16]"
		INV_REL	"CNST[16]=CNST16"
		FORMAT	"%14.7f"
		TEXT	" "
END
T_NAME		D0
		TYPE	R32
		CLASS	ACQU
		SUBRANGE 0.0 1e38
		REL	"D0=D[0]"
		INV_REL	"D[0]=D0"
		UNIT	"sec"
		FORMAT	"%14.8f sec"
		TEXT	" "
END
T_NAME		D1
		TYPE	R32
		CLASS	ACQU
		SUBRANGE 0.0 1e38
		REL	"D1=D[1]"
		INV_REL	"D[1]=D1"
		UNIT	"sec"
		FORMAT	"%14.8f sec"
		TEXT	" "
END
T_NAME		D2
		TYPE	R32
		CLASS	ACQU
		SUBRANGE 0.0 1e38
		REL	"D2=D[2]"
		INV_REL	"D[2]=D2"
		UNIT	"sec"
		FORMAT	"%14.8f sec"
		TEXT	" "
END
T_NAME		D4
		TYPE	R32
		CLASS	ACQU
		SUBRANGE 0.0 1e38
		REL	"D4=D[4]"
		INV_REL	"D[4]=D4"
		UNIT	"sec"
		FORMAT	"%14.8f sec"
		TEXT	" "
END
T_NAME		D11
		TYPE	R32
		CLASS	ACQU
		SUBRANGE 0.0 1e38
		REL	"D11=D[11]"
		INV_REL	"D[11]=D11"
		UNIT	"sec"
		FORMAT	"%14.8f sec"
		TEXT	" "
END
T_NAME		D12
		TYPE	R32
		CLASS	ACQU
		SUBRANGE 0.0 1e38
		REL	"D12=D[12]"
		INV_REL	"D[12]=D12"
		UNIT	"sec"
		FORMAT	"%14.8f sec"
		TEXT	" "
END
T_NAME		D14
		TYPE	R32
		CLASS	ACQU
		SUBRANGE 0.0 1e38
		REL	"D14=D[14]"
		INV_REL	"D[14]=D14"
		UNIT	"sec"
		FORMAT	"%14.8f sec"
		TEXT	" "
END
T_NAME		D16
		TYPE	R32
		CLASS	ACQU
		SUBRANGE 0.0 1e38
		REL	"D16=D[16]"
		INV_REL	"D[16]=D16"
		UNIT	"sec"
		FORMAT	"%14.8f sec"
		TEXT	" "
END
T_NAME		D19
		TYPE	R32
		CLASS	ACQU
		SUBRANGE 0.0 1e38
		REL	"D19=D[19]"
		INV_REL	"D[19]=D19"
		UNIT	"sec"
		FORMAT	"%14.8f sec"
		TEXT	" "
END
T_NAME		D20
		TYPE	R32
		CLASS	ACQU
		SUBRANGE 0.0 1e38
		REL	"D20=D[20]"
		INV_REL	"D[20]=D20"
		UNIT	"sec"
		FORMAT	"%14.8f sec"
		TEXT	" "
END
T_NAME		D29
		TYPE	R32
		CLASS	ACQU
		SUBRANGE 0.0 1e38
		REL	"D29=D[29]"
		INV_REL	"D[29]=D29"
		UNIT	"sec"
		FORMAT	"%14.8f sec"
		TEXT	" "
END
T_NAME		D31
		TYPE	R32
		CLASS	ACQU
		SUBRANGE 0.0 1e38
		REL	"D31=D[31]"
		INV_REL	"D[31]=D31"
		UNIT	"sec"
		FORMAT	"%14.8f sec"
		TEXT	" "
END
T_NAME		IN0
		TYPE	R32
		CLASS	ACQU
		SUBRANGE 0.0 1e38
		REL	"IN0=IN[0]"
		INV_REL	"IN[0]=IN0"
		UNIT	"sec"
		FORMAT	"%14.8f sec"
		TEXT	" "
END
T_NAME		IN20
		TYPE	R32
		CLASS	ACQU
		SUBRANGE 0.0 1e38
		REL	"IN20=IN[20]"
		INV_REL	"IN[20]=IN20"
		UNIT	"sec"
		FORMAT	"%14.8f sec"
		TEXT	" "
END
T_NAME		L0
		TYPE	R32
		CLASS	ACQU
		SUBRANGE 0.0 1e38
		REL	"L0=L[0]"
		INV_REL	"L[0]=L0"
		FORMAT	"%14.0f"
		TEXT	" "
END
T_NAME		L1
		TYPE	R32
		CLASS	ACQU
		SUBRANGE 0.0 1e38
		REL	"L1=L[1]"
		INV_REL	"L[1]=L1"
		FORMAT	"%14.0f"
		TEXT	" "
END
T_NAME		L2
		TYPE	R32
		CLASS	ACQU
		SUBRANGE 0.0 1e38
		REL	"L2=L[2]"
		INV_REL	"L[2]=L2"
		FORMAT	"%14.0f"
		TEXT	" "
END
T_NAME		L7
		TYPE	R32
		CLASS	ACQU
		SUBRANGE 0.0 1e38
		REL	"L7=L[7]"
		INV_REL	"L[7]=L7"
		FORMAT	"%14.0f"
		TEXT	" "
END
T_NAME		L9
		TYPE	R32
		CLASS	ACQU
		SUBRANGE 0.0 1e38
		REL	"L9=L[9]"
		INV_REL	"L[9]=L9"
		FORMAT	"%14.0f"
		TEXT	" "
END
T_NAME		L10
		TYPE	R32
		CLASS	ACQU
		SUBRANGE 0.0 1e38
		REL	"L10=L[10]"
		INV_REL	"L[10]=L10"
		FORMAT	"%14.0f"
		TEXT	" "
END
T_NAME		L11
		TYPE	R32
		CLASS	ACQU
		SUBRANGE 0.0 1e38
		REL	"L11=L[11]"
		INV_REL	"L[11]=L11"
		FORMAT	"%14.0f"
		TEXT	" "
END
T_NAME		L12
		TYPE	R32
		CLASS	ACQU
		SUBRANGE 0.0 1e38
		REL	"L12=L[12]"
		INV_REL	"L[12]=L12"
		FORMAT	"%14.0f"
		TEXT	" "
END
T_NAME		L13
		TYPE	R32
		CLASS	ACQU
		SUBRANGE 0.0 1e38
		REL	"L13=L[13]"
		INV_REL	"L[13]=L13"
		FORMAT	"%14.0f"
		TEXT	" "
END
NAME		ZGOPTNS
		TEXT	" "
END
HEADER		"======== CHANNEL f1 ========"
NAME		SFO1
		FORMAT	"%14.7f MHz"
		TEXT	" "
END
NAME		NUC1
		NONEDIT
		TEXT	" "
END
T_NAME		P1
		TYPE	R32
		CLASS	ACQU
		SUBRANGE 0.0 1.0e10
		REL	"P1=P[1]"
		INV_REL	"P[1]=P1"
		UNIT	"usec"
		FORMAT	"%14.2f usec"
		TEXT	" "
END
T_NAME		P2
		TYPE	R32
		CLASS	ACQU
		SUBRANGE 0.0 1.0e10
		REL	"P2=P[2]"
		INV_REL	"P[2]=P2"
		UNIT	"usec"
		FORMAT	"%14.2f usec"
		TEXT	" "
END
T_NAME		P11
		TYPE	R32
		CLASS	ACQU
		SUBRANGE 0.0 1.0e10
		REL	"P11=P[11]"
		INV_REL	"P[11]=P11"
		UNIT	"usec"
		FORMAT	"%14.2f usec"
		TEXT	" "
END
T_NAME		P12
		TYPE	R32
		CLASS	ACQU
		SUBRANGE 0.0 1.0e10
		REL	"P12=P[12]"
		INV_REL	"P[12]=P12"
		UNIT	"usec"
		FORMAT	"%14.2f usec"
		TEXT	" "
END
T_NAME		PLW1
		TYPE	R32
		CLASS	ACQU
		SUBRANGE 0 52.5
		REL	"PLW1=PLW[1]"
		INV_REL	"PLW[1]=PLW1"
		UNIT	"W"
		FORMAT	"%14.8f W"
		TEXT	"power PLW1 "
END
NAME		SPNAM[1]
		TEXT	" "
END
T_NAME		spoal1
		TYPE	R32
		SUBRANGE -1e38 1e38
		CLASS	ACQU
		REL	"spoal1 = 0"
		INV_REL	"D[0]=spoal1"
		UNIT	"no"
		TEXT	" "
		FORMAT	"%14.7f"
		NONEDIT
END
T_NAME		spoffs1
		TYPE	R32
		SUBRANGE -1e38 1e38
		CLASS	ACQU
		REL	"spoffs1=spoffs11"
		INV_REL	"D[0]=spoffs1"
		UNIT	"Hz"
		TEXT	" "
		FORMAT	"%14.2f Hz"
		NONEDIT
END
T_NAME		SPW1
		TYPE	R32
		CLASS	ACQU
		SUBRANGE 0 52.5
		REL	"SPW1=SPW[1]"
		INV_REL	"SPW[1]=SPW1"
		UNIT	"W"
		FORMAT	"%14.8f W"
		TEXT	"shaped pulse power SPW1"
END
NAME		SPNAM[2]
		TEXT	" "
END
T_NAME		spoal2
		TYPE	R32
		SUBRANGE -1e38 1e38
		CLASS	ACQU
		REL	"spoal2 = 0.5"
		INV_REL	"D[0]=spoal2"
		UNIT	"no"
		TEXT	" "
		FORMAT	"%14.7f"
		NONEDIT
END
T_NAME		spoffs2
		TYPE	R32
		SUBRANGE -1e38 1e38
		CLASS	ACQU
		REL	"spoffs2=0"
		INV_REL	"D[0]=spoffs2"
		UNIT	"Hz"
		TEXT	" "
		FORMAT	"%14.2f Hz"
		NONEDIT
END
T_NAME		SPW2
		TYPE	R32
		CLASS	ACQU
		SUBRANGE 0 52.5
		REL	"SPW2=SPW[2]"
		INV_REL	"SPW[2]=SPW2"
		UNIT	"W"
		FORMAT	"%14.8f W"
		TEXT	"shaped pulse power SPW2"
END
NAME		SPNAM[11]
		TEXT	" "
END
T_NAME		spoal11
		TYPE	R32
		SUBRANGE -1e38 1e38
		CLASS	ACQU
		REL	"spoal11 = 1"
		INV_REL	"D[0]=spoal11"
		UNIT	"no"
		TEXT	" "
		FORMAT	"%14.7f"
		NONEDIT
END
T_NAME		spoffs11
		TYPE	R32
		SUBRANGE -1e38 1e38
		CLASS	ACQU
		REL	"spoffs11=(2.0*bf1)/1000000-o1"
		INV_REL	"D[0]=spoffs11"
		UNIT	"Hz"
		TEXT	" "
		FORMAT	"%14.2f Hz"
		NONEDIT
END
T_NAME		SPW11
		TYPE	R32
		CLASS	ACQU
		SUBRANGE 0 52.5
		REL	"SPW11=SPW[11]"
		INV_REL	"SPW[11]=SPW11"
		UNIT	"W"
		FORMAT	"%14.8f W"
		TEXT	"shaped pulse power SPW11"
END
NAME		SPNAM[12]
		TEXT	" "
END
T_NAME		spoal12
		TYPE	R32
		SUBRANGE -1e38 1e38
		CLASS	ACQU
		REL	"spoal12 = 0.5"
		INV_REL	"D[0]=spoal12"
		UNIT	"no"
		TEXT	" "
		FORMAT	"%14.7f"
		NONEDIT
END
T_NAME		spoffs12
		TYPE	R32
		SUBRANGE -1e38 1e38
		CLASS	ACQU
		REL	"spoffs12=(4.7*bf1)/1000000-o1"
		INV_REL	"D[0]=spoffs12"
		UNIT	"Hz"
		TEXT	" "
		FORMAT	"%14.2f Hz"
		NONEDIT
END
T_NAME		SPW12
		TYPE	R32
		CLASS	ACQU
		SUBRANGE 0 52.5
		REL	"SPW12=SPW[12]"
		INV_REL	"SPW[12]=SPW12"
		UNIT	"W"
		FORMAT	"%14.8f W"
		TEXT	"shaped pulse power SPW12"
END
HEADER		"======== CHANNEL f2 ========"
NAME		SFO2
		FORMAT	"%14.7f MHz"
		TEXT	" "
END
NAME		NUC2
		NONEDIT
		TEXT	" "
END
T_NAME		P3
		TYPE	R32
		CLASS	ACQU
		SUBRANGE 0.0 1.0e10
		REL	"P3=P[3]"
		INV_REL	"P[3]=P3"
		UNIT	"usec"
		FORMAT	"%14.2f usec"
		TEXT	" "
END
T_NAME		P4
		TYPE	R32
		CLASS	ACQU
		SUBRANGE 0.0 1.0e10
		REL	"P4=P[4]"
		INV_REL	"P[4]=P4"
		UNIT	"usec"
		FORMAT	"%14.2f usec"
		TEXT	" "
END
T_NAME		PLW2
		TYPE	R32
		CLASS	ACQU
		SUBRANGE 0 323
		REL	"PLW2=PLW[2]"
		INV_REL	"PLW[2]=PLW2"
		UNIT	"W"
		FORMAT	"%14.8f W"
		TEXT	"power PLW2 "
END
NAME		SPNAM[4]
		TEXT	" "
END
T_NAME		spoal4
		TYPE	R32
		SUBRANGE -1e38 1e38
		CLASS	ACQU
		REL	"spoal4 = 0.5"
		INV_REL	"D[0]=spoal4"
		UNIT	"no"
		TEXT	" "
		FORMAT	"%14.7f"
		NONEDIT
END
T_NAME		spoffs4
		TYPE	R32
		SUBRANGE -1e38 1e38
		CLASS	ACQU
		REL	"spoffs4=(bf2*110/1000000)-o2"
		INV_REL	"D[0]=spoffs4"
		UNIT	"Hz"
		TEXT	" "
		FORMAT	"%14.2f Hz"
		NONEDIT
END
T_NAME		SPW4
		TYPE	R32
		CLASS	ACQU
		SUBRANGE 0 323
		REL	"SPW4=SPW[4]"
		INV_REL	"SPW[4]=SPW4"
		UNIT	"W"
		FORMAT	"%14.8f W"
		TEXT	"shaped pulse power SPW4"
END
HEADER		"======== CHANNEL f3 ========"
NAME		SFO3
		FORMAT	"%14.7f MHz"
		TEXT	" "
END
NAME		NUC3
		NONEDIT
		TEXT	" "
END
T_NAME		P7
		TYPE	R32
		CLASS	ACQU
		SUBRANGE 0.0 1.0e10
		REL	"P7=P[7]"
		INV_REL	"P[7]=P7"
		UNIT	"usec"
		FORMAT	"%14.2f usec"
		TEXT	" "
END
T_NAME		P8
		TYPE	R32
		CLASS	ACQU
		SUBRANGE 0.0 1.0e10
		REL	"P8=P[8]"
		INV_REL	"P[8]=P8"
		UNIT	"usec"
		FORMAT	"%14.2f usec"
		TEXT	" "
END
T_NAME		PLW3
		TYPE	R32
		CLASS	ACQU
		SUBRANGE 0 516
		REL	"PLW3=PLW[3]"
		INV_REL	"PLW[3]=PLW3"
		UNIT	"W"
		FORMAT	"%14.8f W"
		TEXT	"power PLW3 "
END
NAME		SPNAM[8]
		TEXT	" "
END
T_NAME		spoal8
		TYPE	R32
		SUBRANGE -1e38 1e38
		CLASS	ACQU
		REL	"spoal8 = 0.5"
		INV_REL	"D[0]=spoal8"
		UNIT	"no"
		TEXT	" "
		FORMAT	"%14.7f"
		NONEDIT
END
T_NAME		spoffs8
		TYPE	R32
		SUBRANGE -1e38 1e38
		CLASS	ACQU
		REL	"spoffs8=0"
		INV_REL	"D[0]=spoffs8"
		UNIT	"Hz"
		TEXT	" "
		FORMAT	"%14.2f Hz"
		NONEDIT
END
T_NAME		SPW8
		TYPE	R32
		CLASS	ACQU
		SUBRANGE 0 516
		REL	"SPW8=SPW[8]"
		INV_REL	"SPW[8]=SPW8"
		UNIT	"W"
		FORMAT	"%14.8f W"
		TEXT	"shaped pulse power SPW8"
END
HEADER		"====== GRADIENT CHANNEL ====="
NAME		GPNAM[4]
		TEXT	" "
END
T_NAME		GPZ2
		TYPE	R32
		CLASS	ACQU
		SUBRANGE -100.0 100.0
		REL	"GPZ2=GPZ[2]"
		INV_REL	"GPZ[2]=GPZ2"
		UNIT	"%"
		FORMAT	"%14.2f %"
		TEXT	" "
END
T_NAME		GPZ3
		TYPE	R32
		CLASS	ACQU
		SUBRANGE -100.0 100.0
		REL	"GPZ3=GPZ[3]"
		INV_REL	"GPZ[3]=GPZ3"
		UNIT	"%"
		FORMAT	"%14.2f %"
		TEXT	" "
END
T_NAME		GPZ4
		TYPE	R32
		CLASS	ACQU
		SUBRANGE -100.0 100.0
		REL	"GPZ4=GPZ[4]"
		INV_REL	"GPZ[4]=GPZ4"
		UNIT	"%"
		FORMAT	"%14.2f %"
		TEXT	" "
END
T_NAME		GPZ5
		TYPE	R32
		CLASS	ACQU
		SUBRANGE -100.0 100.0
		REL	"GPZ5=GPZ[5]"
		INV_REL	"GPZ[5]=GPZ5"
		UNIT	"%"
		FORMAT	"%14.2f %"
		TEXT	" "
END
