# Supplementary material for: Redox regulation of KV7 channels through EF3 hand of calmodulin
Source: eLife. 2023 Feb 20;12:e81961. doi: 10.7554/eLife.81961 (PMC9988260; doi:10.7554/eLife.81961)
Supplement: Figure 4—source data 2. [file elife-81961-fig4-data2.zip › 20/pdata/1/assocs]

##TITLE= Parameter file, TOPSPIN		Version 3.2
##JCAMPDX= 5.0
##DATATYPE= Parameter Values
##NPOINTS= 8	$$ modification sequence number
##ORIGIN= Bruker BioSpin GmbH
##OWNER= nmr
$$ 2019-08-13 10:04:17.109 +0200  nmr@srmn02.cicbiogune.int
$$ /opt/nmr800/data/nmr/nmr/GB116_N_PEPTIDE_060719/20/pdata/1/assocs
$$ process /opt/topspin3.2/prog/mod/dataserver
##$MULTDISP= </opt/nmr800/data/nmr/nmr/GB116_N_PEPTIDE_060719/21/pdata/1|/opt/nmr800/data/nmr/nmr/GB116_N_PEPTIDE_060719/22/pdata/1|/opt/nmr800/data/nmr/nmr/GB116_N_PEPTIDE_060719/23/pdata/1>
##END=
