# Supplementary material for: Redox regulation of KV7 channels through EF3 hand of calmodulin
Source: eLife. 2023 Feb 20;12:e81961. doi: 10.7554/eLife.81961 (PMC9988260; doi:10.7554/eLife.81961)
Supplement: Figure 4—source data 2. [file elife-81961-fig4-data2.zip › 20/specpar]

##TITLE= Parameter file, TOPSPIN		Version 3.2
##JCAMPDX= 5.0
##DATATYPE= Parameter Values
##NPOINTS= 30055	$$ modification sequence number
##ORIGIN= Bruker BioSpin GmbH
##OWNER= nmrsu
$$ 2019-07-23 09:12:57.927 +0200  nmr@srmn02.cicbiogune.int
$$ /opt/topspin3.2/conf/instr/spect/specpar
$$ process /opt/topspin3.2/prog/mod/cprserver
##$HPPRECH= (0..15)
-1 -1 -1 -1 -1 -1 -1 -1 -1 -1 -1 -1 -1 -1 -1 -1
##$NUC1= 1
##$NUC2= 0
##$NUC3= 0
##$NUC4= 0
##$NUC5= 0
##$NUC6= 0
##$NUC7= 0
##$NUC8= 0
##$NUCARR= (0..123)
800.13 800.13 122.824827 853.450455 609.534529 117.747819 310.960899 112.432771
85.963231 256.713501 201.192849 57.800471 81.076469 108.469279 752.87441
63.164631 211.649587 48.981038 208.488746 158.963323 323.898561 61.417979
78.396009 65.256402 37.33705 20.49377 53.848981 194.365555 45.107601 45.119627
79.775433 210.457778 45.227316 198.34597 25.906433 189.847437 71.500025
212.158254 227.266469 50.062558 192.042034 244.013278 27.911055 137.003171
152.596897 41.748559 200.46441 216.087252 30.785802 77.252095 261.806169
34.67621 39.207954 74.382469 195.841179 52.14388 53.23821 180.095869 36.847195
41.297662 25.495718 36.614749 32.387814 37.234314 169.75142 177.574251
174.954465 175.329518 261.792526 285.104394 298.373534 191.475726 103.690583
209.391957 252.439167 160.085898 222.517641 65.962085 104.946187 79.488571
88.917871 105.571553 113.023491 244.999806 43.607085 26.884368 33.365421
27.524472 198.912318 87.854274 24.563991 32.245239 192.351252 27.524472
38.566266 170.747742 23.043744 66.330777 140.017197 38.574267 91.246825
65.05857 32.061209 20.139272 95.932386 33.336512 180.226082 182.042377
18.261615 62.133295 13.746233 14.970432 172.002218 13.834248 143.30986
52.901259 457.05986 461.545693 167.391989 128.575194 14.733594 100 100
100
##$OFFSF= (0..7)
0 0 0 0 0 0 0 0
##$OFFSH= (0..7)
3757.40000004043 3761.80000000659 0 0 0 0 0 0
##$OFFSX= (0..7)
18107.399999991 9729.19999999533 491.3000000073 552.700000000073 0 0 0
0
##$PRECHAN= (0..15)
-1 3 0 2 1 4 -1 -1 -1 -1 -1 -1 -1 -1 -1 -1
##$RECPRE= (0..15)
-1 0 -1 -1 -1 -1 -1 -1 -1 -1 -1 -1 -1 -1 -1 -1
##$RECPRFX= (0..15)
1 0 0 0 0 0 0 0 0 0 0 0 0 0 0 0
##$RECSEL= (0..15)
0 0 0 0 1 0 0 0 0 0 0 0 0 0 0 0
##$SELREC= (0..9)
0 0 0 0 0 0 0 0 0 0
##$SFO1= 800.133757
##$SFO2= 800.13
##$SFO3= 800.13
##$SFO4= 800.13
##$SFO5= 800.13
##$SFO6= 800.13
##$SFO7= 800.13
##$SFO8= 800.13
##END=
