# Supplementary material for: Redox regulation of KV7 channels through EF3 hand of calmodulin
Source: eLife. 2023 Feb 20;12:e81961. doi: 10.7554/eLife.81961 (PMC9988260; doi:10.7554/eLife.81961)
Supplement: Figure 4—source data 2. [file elife-81961-fig4-data2.zip › 20/spnam1]

##TITLE= EBurp2, 1800 points, time-reversed
##JCAMP-DX= 5.00 Bruker JCAMP library
##DATA TYPE= Shape Data
##ORIGIN= Bruker BioSpin GmbH
##OWNER= <nmr>
##DATE= 2008/02/28
##TIME= 14:19:09
##$SHAPE_PARAMETERS= Type: EBurp2 Time Reversal
##MINX= 3.748743E-03
##MAXX= 1.000000E02
##MINY= 0.000000E00
##MAXY= 1.800000E02
##$SHAPE_EXMODE= Excitation
##$SHAPE_TOTROT= 9.000000E01
##$SHAPE_TYPE= Excitation
##$SHAPE_USER_DEF= 
##$SHAPE_REPHFAC= 
##$SHAPE_BWFAC= 4.952000E00
##$SHAPE_BWFAC50= 
##$SHAPE_INTEGFAC= 6.102960E-02
##$SHAPE_MODE= 0
##NPOINTS= 1800
##XYPOINTS= (XY..XY)
5.548586E00, 0.000000E00
5.651068E00, 0.000000E00
5.755654E00, 0.000000E00
5.862360E00, 0.000000E00
5.971203E00, 0.000000E00
6.082199E00, 0.000000E00
6.195364E00, 0.000000E00
6.310714E00, 0.000000E00
6.428265E00, 0.000000E00
6.548032E00, 0.000000E00
6.670031E00, 0.000000E00
6.794277E00, 0.000000E00
6.920785E00, 0.000000E00
7.049571E00, 0.000000E00
7.180650E00, 0.000000E00
7.314037E00, 0.000000E00
7.449746E00, 0.000000E00
7.587792E00, 0.000000E00
7.728190E00, 0.000000E00
7.870955E00, 0.000000E00
8.016101E00, 0.000000E00
8.163642E00, 0.000000E00
8.313593E00, 0.000000E00
8.465969E00, 0.000000E00
8.620782E00, 0.000000E00
8.778048E00, 0.000000E00
8.937781E00, 0.000000E00
9.099995E00, 0.000000E00
9.264703E00, 0.000000E00
9.431920E00, 0.000000E00
9.601659E00, 0.000000E00
9.773935E00, 0.000000E00
9.948761E00, 0.000000E00
1.012615E01, 0.000000E00
1.030612E01, 0.000000E00
1.048868E01, 0.000000E00
1.067385E01, 0.000000E00
1.086163E01, 0.000000E00
1.105205E01, 0.000000E00
1.124511E01, 0.000000E00
1.144083E01, 0.000000E00
1.163923E01, 0.000000E00
1.184032E01, 0.000000E00
1.204410E01, 0.000000E00
1.225060E01, 0.000000E00
1.245983E01, 0.000000E00
1.267179E01, 0.000000E00
1.288652E01, 0.000000E00
1.310401E01, 0.000000E00
1.332428E01, 0.000000E00
1.354735E01, 0.000000E00
1.377322E01, 0.000000E00
1.400192E01, 0.000000E00
1.423345E01, 0.000000E00
1.446783E01, 0.000000E00
1.470507E01, 0.000000E00
1.494518E01, 0.000000E00
1.518818E01, 0.000000E00
1.543408E01, 0.000000E00
1.568289E01, 0.000000E00
1.593463E01, 0.000000E00
1.618930E01, 0.000000E00
1.644693E01, 0.000000E00
1.670752E01, 0.000000E00
1.697108E01, 0.000000E00
1.723763E01, 0.000000E00
1.750718E01, 0.000000E00
1.777975E01, 0.000000E00
1.805533E01, 0.000000E00
1.833395E01, 0.000000E00
1.861562E01, 0.000000E00
1.890035E01, 0.000000E00
1.918814E01, 0.000000E00
1.947901E01, 0.000000E00
1.977297E01, 0.000000E00
2.007004E01, 0.000000E00
2.037021E01, 0.000000E00
2.067351E01, 0.000000E00
2.097993E01, 0.000000E00
2.128950E01, 0.000000E00
2.160221E01, 0.000000E00
2.191808E01, 0.000000E00
2.223712E01, 0.000000E00
2.255933E01, 0.000000E00
2.288472E01, 0.000000E00
2.321330E01, 0.000000E00
2.354507E01, 0.000000E00
2.388005E01, 0.000000E00
2.421823E01, 0.000000E00
2.455963E01, 0.000000E00
2.490424E01, 0.000000E00
2.525208E01, 0.000000E00
2.560314E01, 0.000000E00
2.595743E01, 0.000000E00
2.631496E01, 0.000000E00
2.667572E01, 0.000000E00
2.703972E01, 0.000000E00
2.740696E01, 0.000000E00
2.777744E01, 0.000000E00
2.815115E01, 0.000000E00
2.852810E01, 0.000000E00
2.890829E01, 0.000000E00
2.929172E01, 0.000000E00
2.967837E01, 0.000000E00
3.006825E01, 0.000000E00
3.046136E01, 0.000000E00
3.085768E01, 0.000000E00
3.125722E01, 0.000000E00
3.165996E01, 0.000000E00
3.206590E01, 0.000000E00
3.247502E01, 0.000000E00
3.288733E01, 0.000000E00
3.330280E01, 0.000000E00
3.372143E01, 0.000000E00
3.414320E01, 0.000000E00
3.456811E01, 0.000000E00
3.499613E01, 0.000000E00
3.542725E01, 0.000000E00
3.586146E01, 0.000000E00
3.629873E01, 0.000000E00
3.673906E01, 0.000000E00
3.718241E01, 0.000000E00
3.762877E01, 0.000000E00
3.807811E01, 0.000000E00
3.853042E01, 0.000000E00
3.898567E01, 0.000000E00
3.944383E01, 0.000000E00
3.990488E01, 0.000000E00
4.036878E01, 0.000000E00
4.083551E01, 0.000000E00
4.130505E01, 0.000000E00
4.177734E01, 0.000000E00
4.225238E01, 0.000000E00
4.273011E01, 0.000000E00
4.321050E01, 0.000000E00
4.369352E01, 0.000000E00
4.417913E01, 0.000000E00
4.466729E01, 0.000000E00
4.515796E01, 0.000000E00
4.565109E01, 0.000000E00
4.614664E01, 0.000000E00
4.664456E01, 0.000000E00
4.714482E01, 0.000000E00
4.764735E01, 0.000000E00
4.815212E01, 0.000000E00
4.865906E01, 0.000000E00
4.916814E01, 0.000000E00
4.967928E01, 0.000000E00
5.019245E01, 0.000000E00
5.070757E01, 0.000000E00
5.122460E01, 0.000000E00
5.174347E01, 0.000000E00
5.226413E01, 0.000000E00
5.278650E01, 0.000000E00
5.331053E01, 0.000000E00
5.383614E01, 0.000000E00
5.436328E01, 0.000000E00
5.489187E01, 0.000000E00
5.542185E01, 0.000000E00
5.595314E01, 0.000000E00
5.648566E01, 0.000000E00
5.701935E01, 0.000000E00
5.755413E01, 0.000000E00
5.808992E01, 0.000000E00
5.862664E01, 0.000000E00
5.916422E01, 0.000000E00
5.970256E01, 0.000000E00
6.024160E01, 0.000000E00
6.078123E01, 0.000000E00
6.132139E01, 0.000000E00
6.186197E01, 0.000000E00
6.240290E01, 0.000000E00
6.294408E01, 0.000000E00
6.348542E01, 0.000000E00
6.402684E01, 0.000000E00
6.456822E01, 0.000000E00
6.510949E01, 0.000000E00
6.565055E01, 0.000000E00
6.619129E01, 0.000000E00
6.673162E01, 0.000000E00
6.727144E01, 0.000000E00
6.781066E01, 0.000000E00
6.834915E01, 0.000000E00
6.888684E01, 0.000000E00
6.942361E01, 0.000000E00
6.995935E01, 0.000000E00
7.049396E01, 0.000000E00
7.102734E01, 0.000000E00
7.155937E01, 0.000000E00
7.208995E01, 0.000000E00
7.261896E01, 0.000000E00
7.314631E01, 0.000000E00
7.367187E01, 0.000000E00
7.419553E01, 0.000000E00
7.471719E01, 0.000000E00
7.523673E01, 0.000000E00
7.575403E01, 0.000000E00
7.626898E01, 0.000000E00
7.678146E01, 0.000000E00
7.729137E01, 0.000000E00
7.779858E01, 0.000000E00
7.830297E01, 0.000000E00
7.880444E01, 0.000000E00
7.930285E01, 0.000000E00
7.979811E01, 0.000000E00
8.029008E01, 0.000000E00
8.077865E01, 0.000000E00
8.126370E01, 0.000000E00
8.174511E01, 0.000000E00
8.222277E01, 0.000000E00
8.269655E01, 0.000000E00
8.316634E01, 0.000000E00
8.363202E01, 0.000000E00
8.409346E01, 0.000000E00
8.455056E01, 0.000000E00
8.500319E01, 0.000000E00
8.545124E01, 0.000000E00
8.589459E01, 0.000000E00
8.633311E01, 0.000000E00
8.676670E01, 0.000000E00
8.719524E01, 0.000000E00
8.761861E01, 0.000000E00
8.803669E01, 0.000000E00
8.844938E01, 0.000000E00
8.885655E01, 0.000000E00
8.925810E01, 0.000000E00
8.965391E01, 0.000000E00
9.004386E01, 0.000000E00
9.042786E01, 0.000000E00
9.080578E01, 0.000000E00
9.117752E01, 0.000000E00
9.154297E01, 0.000000E00
9.190202E01, 0.000000E00
9.225456E01, 0.000000E00
9.260050E01, 0.000000E00
9.293972E01, 0.000000E00
9.327213E01, 0.000000E00
9.359762E01, 0.000000E00
9.391609E01, 0.000000E00
9.422744E01, 0.000000E00
9.453158E01, 0.000000E00
9.482841E01, 0.000000E00
9.511783E01, 0.000000E00
9.539976E01, 0.000000E00
9.567409E01, 0.000000E00
9.594074E01, 0.000000E00
9.619963E01, 0.000000E00
9.645066E01, 0.000000E00
9.669375E01, 0.000000E00
9.692882E01, 0.000000E00
9.715579E01, 0.000000E00
9.737457E01, 0.000000E00
9.758509E01, 0.000000E00
9.778728E01, 0.000000E00
9.798106E01, 0.000000E00
9.816635E01, 0.000000E00
9.834310E01, 0.000000E00
9.851122E01, 0.000000E00
9.867067E01, 0.000000E00
9.882137E01, 0.000000E00
9.896325E01, 0.000000E00
9.909628E01, 0.000000E00
9.922038E01, 0.000000E00
9.933550E01, 0.000000E00
9.944159E01, 0.000000E00
9.953860E01, 0.000000E00
9.962649E01, 0.000000E00
9.970520E01, 0.000000E00
9.977469E01, 0.000000E00
9.983493E01, 0.000000E00
9.988588E01, 0.000000E00
9.992750E01, 0.000000E00
9.995975E01, 0.000000E00
9.998261E01, 0.000000E00
9.999605E01, 0.000000E00
1.000000E02, 0.000000E00
9.999456E01, 0.000000E00
9.997959E01, 0.000000E00
9.995510E01, 0.000000E00
9.992109E01, 0.000000E00
9.987754E01, 0.000000E00
9.982444E01, 0.000000E00
9.976178E01, 0.000000E00
9.968956E01, 0.000000E00
9.960776E01, 0.000000E00
9.951640E01, 0.000000E00
9.941547E01, 0.000000E00
9.930498E01, 0.000000E00
9.918493E01, 0.000000E00
9.905533E01, 0.000000E00
9.891619E01, 0.000000E00
9.876754E01, 0.000000E00
9.860938E01, 0.000000E00
9.844174E01, 0.000000E00
9.826463E01, 0.000000E00
9.807808E01, 0.000000E00
9.788212E01, 0.000000E00
9.767677E01, 0.000000E00
9.746207E01, 0.000000E00
9.723805E01, 0.000000E00
9.700475E01, 0.000000E00
9.676220E01, 0.000000E00
9.651044E01, 0.000000E00
9.624952E01, 0.000000E00
9.597949E01, 0.000000E00
9.570038E01, 0.000000E00
9.541226E01, 0.000000E00
9.511516E01, 0.000000E00
9.480915E01, 0.000000E00
9.449428E01, 0.000000E00
9.417061E01, 0.000000E00
9.383820E01, 0.000000E00
9.349711E01, 0.000000E00
9.314740E01, 0.000000E00
9.278914E01, 0.000000E00
9.242240E01, 0.000000E00
9.204725E01, 0.000000E00
9.166376E01, 0.000000E00
9.127200E01, 0.000000E00
9.087205E01, 0.000000E00
9.046398E01, 0.000000E00
9.004787E01, 0.000000E00
8.962380E01, 0.000000E00
8.919186E01, 0.000000E00
8.875212E01, 0.000000E00
8.830468E01, 0.000000E00
8.784961E01, 0.000000E00
8.738700E01, 0.000000E00
8.691695E01, 0.000000E00
8.643954E01, 0.000000E00
8.595486E01, 0.000000E00
8.546300E01, 0.000000E00
8.496407E01, 0.000000E00
8.445814E01, 0.000000E00
8.394533E01, 0.000000E00
8.342572E01, 0.000000E00
8.289941E01, 0.000000E00
8.236651E01, 0.000000E00
8.182710E01, 0.000000E00
8.128129E01, 0.000000E00
8.072918E01, 0.000000E00
8.017087E01, 0.000000E00
7.960647E01, 0.000000E00
7.903607E01, 0.000000E00
7.845978E01, 0.000000E00
7.787770E01, 0.000000E00
7.728994E01, 0.000000E00
7.669660E01, 0.000000E00
7.609778E01, 0.000000E00
7.549359E01, 0.000000E00
7.488414E01, 0.000000E00
7.426952E01, 0.000000E00
7.364985E01, 0.000000E00
7.302523E01, 0.000000E00
7.239577E01, 0.000000E00
7.176157E01, 0.000000E00
7.112273E01, 0.000000E00
7.047936E01, 0.000000E00
6.983157E01, 0.000000E00
6.917946E01, 0.000000E00
6.852314E01, 0.000000E00
6.786270E01, 0.000000E00
6.719826E01, 0.000000E00
6.652991E01, 0.000000E00
6.585776E01, 0.000000E00
6.518191E01, 0.000000E00
6.450246E01, 0.000000E00
6.381952E01, 0.000000E00
6.313318E01, 0.000000E00
6.244355E01, 0.000000E00
6.175071E01, 0.000000E00
6.105478E01, 0.000000E00
6.035585E01, 0.000000E00
5.965401E01, 0.000000E00
5.894937E01, 0.000000E00
5.824201E01, 0.000000E00
5.753203E01, 0.000000E00
5.681952E01, 0.000000E00
5.610458E01, 0.000000E00
5.538729E01, 0.000000E00
5.466775E01, 0.000000E00
5.394605E01, 0.000000E00
5.322227E01, 0.000000E00
5.249649E01, 0.000000E00
5.176882E01, 0.000000E00
5.103932E01, 0.000000E00
5.030808E01, 0.000000E00
4.957518E01, 0.000000E00
4.884071E01, 0.000000E00
4.810474E01, 0.000000E00
4.736735E01, 0.000000E00
4.662862E01, 0.000000E00
4.588862E01, 0.000000E00
4.514743E01, 0.000000E00
4.440512E01, 0.000000E00
4.366175E01, 0.000000E00
4.291741E01, 0.000000E00
4.217215E01, 0.000000E00
4.142605E01, 0.000000E00
4.067917E01, 0.000000E00
3.993158E01, 0.000000E00
3.918333E01, 0.000000E00
3.843449E01, 0.000000E00
3.768511E01, 0.000000E00
3.693527E01, 0.000000E00
3.618501E01, 0.000000E00
3.543439E01, 0.000000E00
3.468346E01, 0.000000E00
3.393227E01, 0.000000E00
3.318089E01, 0.000000E00
3.242935E01, 0.000000E00
3.167771E01, 0.000000E00
3.092601E01, 0.000000E00
3.017430E01, 0.000000E00
2.942263E01, 0.000000E00
2.867103E01, 0.000000E00
2.791955E01, 0.000000E00
2.716822E01, 0.000000E00
2.641710E01, 0.000000E00
2.566621E01, 0.000000E00
2.491559E01, 0.000000E00
2.416528E01, 0.000000E00
2.341531E01, 0.000000E00
2.266571E01, 0.000000E00
2.191652E01, 0.000000E00
2.116777E01, 0.000000E00
2.041948E01, 0.000000E00
1.967168E01, 0.000000E00
1.892441E01, 0.000000E00
1.817768E01, 0.000000E00
1.743152E01, 0.000000E00
1.668596E01, 0.000000E00
1.594102E01, 0.000000E00
1.519672E01, 0.000000E00
1.445308E01, 0.000000E00
1.371012E01, 0.000000E00
1.296787E01, 0.000000E00
1.222634E01, 0.000000E00
1.148554E01, 0.000000E00
1.074550E01, 0.000000E00
1.000623E01, 0.000000E00
9.267752E00, 0.000000E00
8.530074E00, 0.000000E00
7.793212E00, 0.000000E00
7.057182E00, 0.000000E00
6.321995E00, 0.000000E00
5.587665E00, 0.000000E00
4.854204E00, 0.000000E00
4.121624E00, 0.000000E00
3.389936E00, 0.000000E00
2.659152E00, 0.000000E00
1.929282E00, 0.000000E00
1.200338E00, 0.000000E00
4.723281E-01, 0.000000E00
2.547361E-01, 1.800000E02
9.808450E-01, 1.800000E02
1.705989E00, 1.800000E02
2.430158E00, 1.800000E02
3.153342E00, 1.800000E02
3.875533E00, 1.800000E02
4.596720E00, 1.800000E02
5.316893E00, 1.800000E02
6.036042E00, 1.800000E02
6.754159E00, 1.800000E02
7.471232E00, 1.800000E02
8.187250E00, 1.800000E02
8.902205E00, 1.800000E02
9.616084E00, 1.800000E02
1.032888E01, 1.800000E02
1.104057E01, 1.800000E02
1.175115E01, 1.800000E02
1.246062E01, 1.800000E02
1.316894E01, 1.800000E02
1.387612E01, 1.800000E02
1.458213E01, 1.800000E02
1.528697E01, 1.800000E02
1.599062E01, 1.800000E02
1.669305E01, 1.800000E02
1.739427E01, 1.800000E02
1.809424E01, 1.800000E02
1.879296E01, 1.800000E02
1.949040E01, 1.800000E02
2.018654E01, 1.800000E02
2.088137E01, 1.800000E02
2.157486E01, 1.800000E02
2.226699E01, 1.800000E02
2.295774E01, 1.800000E02
2.364709E01, 1.800000E02
2.433502E01, 1.800000E02
2.502149E01, 1.800000E02
2.570648E01, 1.800000E02
2.638997E01, 1.800000E02
2.707192E01, 1.800000E02
2.775231E01, 1.800000E02
2.843111E01, 1.800000E02
2.910829E01, 1.800000E02
2.978382E01, 1.800000E02
3.045765E01, 1.800000E02
3.112977E01, 1.800000E02
3.180013E01, 1.800000E02
3.246870E01, 1.800000E02
3.313544E01, 1.800000E02
3.380031E01, 1.800000E02
3.446327E01, 1.800000E02
3.512429E01, 1.800000E02
3.578332E01, 1.800000E02
3.644032E01, 1.800000E02
3.709524E01, 1.800000E02
3.774804E01, 1.800000E02
3.839868E01, 1.800000E02
3.904711E01, 1.800000E02
3.969328E01, 1.800000E02
4.033713E01, 1.800000E02
4.097863E01, 1.800000E02
4.161772E01, 1.800000E02
4.225435E01, 1.800000E02
4.288846E01, 1.800000E02
4.352001E01, 1.800000E02
4.414892E01, 1.800000E02
4.477516E01, 1.800000E02
4.539866E01, 1.800000E02
4.601936E01, 1.800000E02
4.663721E01, 1.800000E02
4.725214E01, 1.800000E02
4.786409E01, 1.800000E02
4.847301E01, 1.800000E02
4.907882E01, 1.800000E02
4.968147E01, 1.800000E02
5.028089E01, 1.800000E02
5.087701E01, 1.800000E02
5.146978E01, 1.800000E02
5.205912E01, 1.800000E02
5.264496E01, 1.800000E02
5.322723E01, 1.800000E02
5.380588E01, 1.800000E02
5.438082E01, 1.800000E02
5.495200E01, 1.800000E02
5.551933E01, 1.800000E02
5.608274E01, 1.800000E02
5.664217E01, 1.800000E02
5.719754E01, 1.800000E02
5.774879E01, 1.800000E02
5.829582E01, 1.800000E02
5.883858E01, 1.800000E02
5.937699E01, 1.800000E02
5.991098E01, 1.800000E02
6.044046E01, 1.800000E02
6.096537E01, 1.800000E02
6.148563E01, 1.800000E02
6.200116E01, 1.800000E02
6.251190E01, 1.800000E02
6.301776E01, 1.800000E02
6.351866E01, 1.800000E02
6.401455E01, 1.800000E02
6.450533E01, 1.800000E02
6.499094E01, 1.800000E02
6.547130E01, 1.800000E02
6.594633E01, 1.800000E02
6.641596E01, 1.800000E02
6.688011E01, 1.800000E02
6.733872E01, 1.800000E02
6.779170E01, 1.800000E02
6.823898E01, 1.800000E02
6.868050E01, 1.800000E02
6.911618E01, 1.800000E02
6.954594E01, 1.800000E02
6.996971E01, 1.800000E02
7.038743E01, 1.800000E02
7.079902E01, 1.800000E02
7.120442E01, 1.800000E02
7.160355E01, 1.800000E02
7.199634E01, 1.800000E02
7.238274E01, 1.800000E02
7.276266E01, 1.800000E02
7.313606E01, 1.800000E02
7.350285E01, 1.800000E02
7.386298E01, 1.800000E02
7.421639E01, 1.800000E02
7.456301E01, 1.800000E02
7.490278E01, 1.800000E02
7.523565E01, 1.800000E02
7.556155E01, 1.800000E02
7.588042E01, 1.800000E02
7.619222E01, 1.800000E02
7.649688E01, 1.800000E02
7.679435E01, 1.800000E02
7.708458E01, 1.800000E02
7.736752E01, 1.800000E02
7.764312E01, 1.800000E02
7.791132E01, 1.800000E02
7.817209E01, 1.800000E02
7.842538E01, 1.800000E02
7.867114E01, 1.800000E02
7.890934E01, 1.800000E02
7.913992E01, 1.800000E02
7.936286E01, 1.800000E02
7.957811E01, 1.800000E02
7.978564E01, 1.800000E02
7.998541E01, 1.800000E02
8.017739E01, 1.800000E02
8.036156E01, 1.800000E02
8.053787E01, 1.800000E02
8.070631E01, 1.800000E02
8.086685E01, 1.800000E02
8.101946E01, 1.800000E02
8.116412E01, 1.800000E02
8.130081E01, 1.800000E02
8.142952E01, 1.800000E02
8.155022E01, 1.800000E02
8.166291E01, 1.800000E02
8.176756E01, 1.800000E02
8.186417E01, 1.800000E02
8.195273E01, 1.800000E02
8.203323E01, 1.800000E02
8.210567E01, 1.800000E02
8.217004E01, 1.800000E02
8.222634E01, 1.800000E02
8.227457E01, 1.800000E02
8.231474E01, 1.800000E02
8.234684E01, 1.800000E02
8.237089E01, 1.800000E02
8.238689E01, 1.800000E02
8.239485E01, 1.800000E02
8.239479E01, 1.800000E02
8.238672E01, 1.800000E02
8.237064E01, 1.800000E02
8.234659E01, 1.800000E02
8.231459E01, 1.800000E02
8.227464E01, 1.800000E02
8.222678E01, 1.800000E02
8.217103E01, 1.800000E02
8.210742E01, 1.800000E02
8.203598E01, 1.800000E02
8.195673E01, 1.800000E02
8.186972E01, 1.800000E02
8.177497E01, 1.800000E02
8.167252E01, 1.800000E02
8.156242E01, 1.800000E02
8.144469E01, 1.800000E02
8.131938E01, 1.800000E02
8.118654E01, 1.800000E02
8.104620E01, 1.800000E02
8.089842E01, 1.800000E02
8.074325E01, 1.800000E02
8.058073E01, 1.800000E02
8.041091E01, 1.800000E02
8.023385E01, 1.800000E02
8.004961E01, 1.800000E02
7.985823E01, 1.800000E02
7.965978E01, 1.800000E02
7.945432E01, 1.800000E02
7.924190E01, 1.800000E02
7.902259E01, 1.800000E02
7.879646E01, 1.800000E02
7.856356E01, 1.800000E02
7.832396E01, 1.800000E02
7.807773E01, 1.800000E02
7.782494E01, 1.800000E02
7.756567E01, 1.800000E02
7.729997E01, 1.800000E02
7.702792E01, 1.800000E02
7.674960E01, 1.800000E02
7.646507E01, 1.800000E02
7.617442E01, 1.800000E02
7.587773E01, 1.800000E02
7.557506E01, 1.800000E02
7.526650E01, 1.800000E02
7.495213E01, 1.800000E02
7.463202E01, 1.800000E02
7.430626E01, 1.800000E02
7.397494E01, 1.800000E02
7.363812E01, 1.800000E02
7.329590E01, 1.800000E02
7.294836E01, 1.800000E02
7.259558E01, 1.800000E02
7.223766E01, 1.800000E02
7.187467E01, 1.800000E02
7.150670E01, 1.800000E02
7.113384E01, 1.800000E02
7.075617E01, 1.800000E02
7.037379E01, 1.800000E02
6.998679E01, 1.800000E02
6.959524E01, 1.800000E02
6.919924E01, 1.800000E02
6.879887E01, 1.800000E02
6.839424E01, 1.800000E02
6.798542E01, 1.800000E02
6.757251E01, 1.800000E02
6.715559E01, 1.800000E02
6.673476E01, 1.800000E02
6.631010E01, 1.800000E02
6.588171E01, 1.800000E02
6.544968E01, 1.800000E02
6.501408E01, 1.800000E02
6.457503E01, 1.800000E02
6.413259E01, 1.800000E02
6.368687E01, 1.800000E02
6.323795E01, 1.800000E02
6.278592E01, 1.800000E02
6.233087E01, 1.800000E02
6.187289E01, 1.800000E02
6.141206E01, 1.800000E02
6.094848E01, 1.800000E02
6.048223E01, 1.800000E02
6.001339E01, 1.800000E02
5.954206E01, 1.800000E02
5.906832E01, 1.800000E02
5.859225E01, 1.800000E02
5.811394E01, 1.800000E02
5.763348E01, 1.800000E02
5.715094E01, 1.800000E02
5.666641E01, 1.800000E02
5.617998E01, 1.800000E02
5.569172E01, 1.800000E02
5.520171E01, 1.800000E02
5.471004E01, 1.800000E02
5.421679E01, 1.800000E02
5.372203E01, 1.800000E02
5.322585E01, 1.800000E02
5.272831E01, 1.800000E02
5.222950E01, 1.800000E02
5.172949E01, 1.800000E02
5.122836E01, 1.800000E02
5.072618E01, 1.800000E02
5.022302E01, 1.800000E02
4.971896E01, 1.800000E02
4.921407E01, 1.800000E02
4.870841E01, 1.800000E02
4.820206E01, 1.800000E02
4.769508E01, 1.800000E02
4.718755E01, 1.800000E02
4.667953E01, 1.800000E02
4.617108E01, 1.800000E02
4.566227E01, 1.800000E02
4.515317E01, 1.800000E02
4.464383E01, 1.800000E02
4.413432E01, 1.800000E02
4.362470E01, 1.800000E02
4.311502E01, 1.800000E02
4.260535E01, 1.800000E02
4.209575E01, 1.800000E02
4.158626E01, 1.800000E02
4.107695E01, 1.800000E02
4.056787E01, 1.800000E02
4.005908E01, 1.800000E02
3.955062E01, 1.800000E02
3.904255E01, 1.800000E02
3.853491E01, 1.800000E02
3.802777E01, 1.800000E02
3.752115E01, 1.800000E02
3.701513E01, 1.800000E02
3.650973E01, 1.800000E02
3.600500E01, 1.800000E02
3.550100E01, 1.800000E02
3.499775E01, 1.800000E02
3.449531E01, 1.800000E02
3.399372E01, 1.800000E02
3.349302E01, 1.800000E02
3.299323E01, 1.800000E02
3.249442E01, 1.800000E02
3.199660E01, 1.800000E02
3.149983E01, 1.800000E02
3.100413E01, 1.800000E02
3.050953E01, 1.800000E02
3.001608E01, 1.800000E02
2.952381E01, 1.800000E02
2.903274E01, 1.800000E02
2.854292E01, 1.800000E02
2.805436E01, 1.800000E02
2.756710E01, 1.800000E02
2.708117E01, 1.800000E02
2.659660E01, 1.800000E02
2.611341E01, 1.800000E02
2.563163E01, 1.800000E02
2.515129E01, 1.800000E02
2.467241E01, 1.800000E02
2.419501E01, 1.800000E02
2.371912E01, 1.800000E02
2.324476E01, 1.800000E02
2.277195E01, 1.800000E02
2.230072E01, 1.800000E02
2.183108E01, 1.800000E02
2.136306E01, 1.800000E02
2.089668E01, 1.800000E02
2.043195E01, 1.800000E02
1.996889E01, 1.800000E02
1.950752E01, 1.800000E02
1.904786E01, 1.800000E02
1.858992E01, 1.800000E02
1.813373E01, 1.800000E02
1.767929E01, 1.800000E02
1.722662E01, 1.800000E02
1.677574E01, 1.800000E02
1.632666E01, 1.800000E02
1.587939E01, 1.800000E02
1.543395E01, 1.800000E02
1.499035E01, 1.800000E02
1.454861E01, 1.800000E02
1.410874E01, 1.800000E02
1.367074E01, 1.800000E02
1.323463E01, 1.800000E02
1.280043E01, 1.800000E02
1.236813E01, 1.800000E02
1.193777E01, 1.800000E02
1.150933E01, 1.800000E02
1.108284E01, 1.800000E02
1.065830E01, 1.800000E02
1.023573E01, 1.800000E02
9.815136E00, 1.800000E02
9.396522E00, 1.800000E02
8.979901E00, 1.800000E02
8.565282E00, 1.800000E02
8.152673E00, 1.800000E02
7.742084E00, 1.800000E02
7.333523E00, 1.800000E02
6.926998E00, 1.800000E02
6.522519E00, 1.800000E02
6.120093E00, 1.800000E02
5.719728E00, 1.800000E02
5.321433E00, 1.800000E02
4.925216E00, 1.800000E02
4.531085E00, 1.800000E02
4.139047E00, 1.800000E02
3.749111E00, 1.800000E02
3.361285E00, 1.800000E02
2.975576E00, 1.800000E02
2.591992E00, 1.800000E02
2.210541E00, 1.800000E02
1.831232E00, 1.800000E02
1.454071E00, 1.800000E02
1.079067E00, 1.800000E02
7.062267E-01, 1.800000E02
3.355592E-01, 1.800000E02
3.292803E-02, 0.000000E00
3.992271E-01, 0.000000E00
7.633302E-01, 0.000000E00
1.125229E00, 0.000000E00
1.484916E00, 0.000000E00
1.842382E00, 0.000000E00
2.197621E00, 0.000000E00
2.550623E00, 0.000000E00
2.901380E00, 0.000000E00
3.249884E00, 0.000000E00
3.596128E00, 0.000000E00
3.940101E00, 0.000000E00
4.281797E00, 0.000000E00
4.621207E00, 0.000000E00
4.958322E00, 0.000000E00
5.293133E00, 0.000000E00
5.625633E00, 0.000000E00
5.955813E00, 0.000000E00
6.283663E00, 0.000000E00
6.609176E00, 0.000000E00
6.932343E00, 0.000000E00
7.253154E00, 0.000000E00
7.571602E00, 0.000000E00
7.887677E00, 0.000000E00
8.201371E00, 0.000000E00
8.512674E00, 0.000000E00
8.821579E00, 0.000000E00
9.128076E00, 0.000000E00
9.432157E00, 0.000000E00
9.733812E00, 0.000000E00
1.003303E01, 0.000000E00
1.032981E01, 0.000000E00
1.062414E01, 0.000000E00
1.091601E01, 0.000000E00
1.120541E01, 0.000000E00
1.149233E01, 0.000000E00
1.177676E01, 0.000000E00
1.205870E01, 0.000000E00
1.233814E01, 0.000000E00
1.261507E01, 0.000000E00
1.288948E01, 0.000000E00
1.316136E01, 0.000000E00
1.343070E01, 0.000000E00
1.369751E01, 0.000000E00
1.396176E01, 0.000000E00
1.422345E01, 0.000000E00
1.448257E01, 0.000000E00
1.473913E01, 0.000000E00
1.499310E01, 0.000000E00
1.524448E01, 0.000000E00
1.549326E01, 0.000000E00
1.573945E01, 0.000000E00
1.598303E01, 0.000000E00
1.622399E01, 0.000000E00
1.646233E01, 0.000000E00
1.669804E01, 0.000000E00
1.693112E01, 0.000000E00
1.716156E01, 0.000000E00
1.738936E01, 0.000000E00
1.761450E01, 0.000000E00
1.783700E01, 0.000000E00
1.805683E01, 0.000000E00
1.827400E01, 0.000000E00
1.848850E01, 0.000000E00
1.870034E01, 0.000000E00
1.890949E01, 0.000000E00
1.911597E01, 0.000000E00
1.931977E01, 0.000000E00
1.952088E01, 0.000000E00
1.971931E01, 0.000000E00
1.991505E01, 0.000000E00
2.010809E01, 0.000000E00
2.029845E01, 0.000000E00
2.048611E01, 0.000000E00
2.067108E01, 0.000000E00
2.085335E01, 0.000000E00
2.103292E01, 0.000000E00
2.120981E01, 0.000000E00
2.138399E01, 0.000000E00
2.155549E01, 0.000000E00
2.172429E01, 0.000000E00
2.189040E01, 0.000000E00
2.205382E01, 0.000000E00
2.221455E01, 0.000000E00
2.237260E01, 0.000000E00
2.252796E01, 0.000000E00
2.268065E01, 0.000000E00
2.283066E01, 0.000000E00
2.297801E01, 0.000000E00
2.312268E01, 0.000000E00
2.326469E01, 0.000000E00
2.340405E01, 0.000000E00
2.354075E01, 0.000000E00
2.367481E01, 0.000000E00
2.380622E01, 0.000000E00
2.393501E01, 0.000000E00
2.406117E01, 0.000000E00
2.418470E01, 0.000000E00
2.430563E01, 0.000000E00
2.442395E01, 0.000000E00
2.453968E01, 0.000000E00
2.465282E01, 0.000000E00
2.476338E01, 0.000000E00
2.487137E01, 0.000000E00
2.497680E01, 0.000000E00
2.507968E01, 0.000000E00
2.518002E01, 0.000000E00
2.527784E01, 0.000000E00
2.537313E01, 0.000000E00
2.546592E01, 0.000000E00
2.555621E01, 0.000000E00
2.564402E01, 0.000000E00
2.572936E01, 0.000000E00
2.581224E01, 0.000000E00
2.589267E01, 0.000000E00
2.597067E01, 0.000000E00
2.604624E01, 0.000000E00
2.611941E01, 0.000000E00
2.619019E01, 0.000000E00
2.625858E01, 0.000000E00
2.632461E01, 0.000000E00
2.638829E01, 0.000000E00
2.644963E01, 0.000000E00
2.650865E01, 0.000000E00
2.656536E01, 0.000000E00
2.661978E01, 0.000000E00
2.667193E01, 0.000000E00
2.672181E01, 0.000000E00
2.676945E01, 0.000000E00
2.681486E01, 0.000000E00
2.685805E01, 0.000000E00
2.689905E01, 0.000000E00
2.693787E01, 0.000000E00
2.697452E01, 0.000000E00
2.700902E01, 0.000000E00
2.704140E01, 0.000000E00
2.707166E01, 0.000000E00
2.709982E01, 0.000000E00
2.712590E01, 0.000000E00
2.714992E01, 0.000000E00
2.717189E01, 0.000000E00
2.719183E01, 0.000000E00
2.720976E01, 0.000000E00
2.722569E01, 0.000000E00
2.723964E01, 0.000000E00
2.725164E01, 0.000000E00
2.726169E01, 0.000000E00
2.726981E01, 0.000000E00
2.727602E01, 0.000000E00
2.728034E01, 0.000000E00
2.728279E01, 0.000000E00
2.728338E01, 0.000000E00
2.728212E01, 0.000000E00
2.727905E01, 0.000000E00
2.727416E01, 0.000000E00
2.726749E01, 0.000000E00
2.725904E01, 0.000000E00
2.724883E01, 0.000000E00
2.723688E01, 0.000000E00
2.722321E01, 0.000000E00
2.720783E01, 0.000000E00
2.719076E01, 0.000000E00
2.717201E01, 0.000000E00
2.715161E01, 0.000000E00
2.712956E01, 0.000000E00
2.710588E01, 0.000000E00
2.708059E01, 0.000000E00
2.705370E01, 0.000000E00
2.702523E01, 0.000000E00
2.699519E01, 0.000000E00
2.696360E01, 0.000000E00
2.693047E01, 0.000000E00
2.689582E01, 0.000000E00
2.685966E01, 0.000000E00
2.682200E01, 0.000000E00
2.678287E01, 0.000000E00
2.674226E01, 0.000000E00
2.670020E01, 0.000000E00
2.665670E01, 0.000000E00
2.661178E01, 0.000000E00
2.656543E01, 0.000000E00
2.651769E01, 0.000000E00
2.646856E01, 0.000000E00
2.641805E01, 0.000000E00
2.636617E01, 0.000000E00
2.631294E01, 0.000000E00
2.625836E01, 0.000000E00
2.620246E01, 0.000000E00
2.614524E01, 0.000000E00
2.608670E01, 0.000000E00
2.602687E01, 0.000000E00
2.596575E01, 0.000000E00
2.590335E01, 0.000000E00
2.583968E01, 0.000000E00
2.577476E01, 0.000000E00
2.570858E01, 0.000000E00
2.564117E01, 0.000000E00
2.557253E01, 0.000000E00
2.550266E01, 0.000000E00
2.543158E01, 0.000000E00
2.535930E01, 0.000000E00
2.528582E01, 0.000000E00
2.521116E01, 0.000000E00
2.513531E01, 0.000000E00
2.505829E01, 0.000000E00
2.498011E01, 0.000000E00
2.490077E01, 0.000000E00
2.482027E01, 0.000000E00
2.473864E01, 0.000000E00
2.465587E01, 0.000000E00
2.457196E01, 0.000000E00
2.448694E01, 0.000000E00
2.440080E01, 0.000000E00
2.431354E01, 0.000000E00
2.422518E01, 0.000000E00
2.413573E01, 0.000000E00
2.404518E01, 0.000000E00
2.395354E01, 0.000000E00
2.386082E01, 0.000000E00
2.376702E01, 0.000000E00
2.367216E01, 0.000000E00
2.357622E01, 0.000000E00
2.347923E01, 0.000000E00
2.338118E01, 0.000000E00
2.328208E01, 0.000000E00
2.318194E01, 0.000000E00
2.308075E01, 0.000000E00
2.297853E01, 0.000000E00
2.287528E01, 0.000000E00
2.277100E01, 0.000000E00
2.266570E01, 0.000000E00
2.255939E01, 0.000000E00
2.245206E01, 0.000000E00
2.234373E01, 0.000000E00
2.223440E01, 0.000000E00
2.212407E01, 0.000000E00
2.201274E01, 0.000000E00
2.190043E01, 0.000000E00
2.178714E01, 0.000000E00
2.167287E01, 0.000000E00
2.155763E01, 0.000000E00
2.144141E01, 0.000000E00
2.132424E01, 0.000000E00
2.120611E01, 0.000000E00
2.108703E01, 0.000000E00
2.096700E01, 0.000000E00
2.084604E01, 0.000000E00
2.072413E01, 0.000000E00
2.060130E01, 0.000000E00
2.047755E01, 0.000000E00
2.035287E01, 0.000000E00
2.022729E01, 0.000000E00
2.010080E01, 0.000000E00
1.997341E01, 0.000000E00
1.984513E01, 0.000000E00
1.971597E01, 0.000000E00
1.958592E01, 0.000000E00
1.945501E01, 0.000000E00
1.932323E01, 0.000000E00
1.919059E01, 0.000000E00
1.905711E01, 0.000000E00
1.892278E01, 0.000000E00
1.878762E01, 0.000000E00
1.865164E01, 0.000000E00
1.851484E01, 0.000000E00
1.837723E01, 0.000000E00
1.823883E01, 0.000000E00
1.809963E01, 0.000000E00
1.795966E01, 0.000000E00
1.781891E01, 0.000000E00
1.767740E01, 0.000000E00
1.753514E01, 0.000000E00
1.739214E01, 0.000000E00
1.724841E01, 0.000000E00
1.710396E01, 0.000000E00
1.695880E01, 0.000000E00
1.681294E01, 0.000000E00
1.666640E01, 0.000000E00
1.651918E01, 0.000000E00
1.637130E01, 0.000000E00
1.622277E01, 0.000000E00
1.607361E01, 0.000000E00
1.592381E01, 0.000000E00
1.577341E01, 0.000000E00
1.562240E01, 0.000000E00
1.547081E01, 0.000000E00
1.531864E01, 0.000000E00
1.516592E01, 0.000000E00
1.501265E01, 0.000000E00
1.485885E01, 0.000000E00
1.470454E01, 0.000000E00
1.454973E01, 0.000000E00
1.439443E01, 0.000000E00
1.423865E01, 0.000000E00
1.408243E01, 0.000000E00
1.392576E01, 0.000000E00
1.376867E01, 0.000000E00
1.361117E01, 0.000000E00
1.345328E01, 0.000000E00
1.329501E01, 0.000000E00
1.313639E01, 0.000000E00
1.297742E01, 0.000000E00
1.281813E01, 0.000000E00
1.265853E01, 0.000000E00
1.249864E01, 0.000000E00
1.233848E01, 0.000000E00
1.217806E01, 0.000000E00
1.201740E01, 0.000000E00
1.185653E01, 0.000000E00
1.169545E01, 0.000000E00
1.153419E01, 0.000000E00
1.137276E01, 0.000000E00
1.121119E01, 0.000000E00
1.104949E01, 0.000000E00
1.088768E01, 0.000000E00
1.072577E01, 0.000000E00
1.056380E01, 0.000000E00
1.040177E01, 0.000000E00
1.023971E01, 0.000000E00
1.007763E01, 0.000000E00
9.915561E00, 0.000000E00
9.753511E00, 0.000000E00
9.591502E00, 0.000000E00
9.429555E00, 0.000000E00
9.267688E00, 0.000000E00
9.105920E00, 0.000000E00
8.944270E00, 0.000000E00
8.782759E00, 0.000000E00
8.621403E00, 0.000000E00
8.460224E00, 0.000000E00
8.299240E00, 0.000000E00
8.138469E00, 0.000000E00
7.977932E00, 0.000000E00
7.817646E00, 0.000000E00
7.657630E00, 0.000000E00
7.497904E00, 0.000000E00
7.338485E00, 0.000000E00
7.179393E00, 0.000000E00
7.020646E00, 0.000000E00
6.862262E00, 0.000000E00
6.704259E00, 0.000000E00
6.546655E00, 0.000000E00
6.389469E00, 0.000000E00
6.232718E00, 0.000000E00
6.076419E00, 0.000000E00
5.920590E00, 0.000000E00
5.765249E00, 0.000000E00
5.610411E00, 0.000000E00
5.456095E00, 0.000000E00
5.302317E00, 0.000000E00
5.149093E00, 0.000000E00
4.996439E00, 0.000000E00
4.844372E00, 0.000000E00
4.692907E00, 0.000000E00
4.542060E00, 0.000000E00
4.391847E00, 0.000000E00
4.242281E00, 0.000000E00
4.093379E00, 0.000000E00
3.945154E00, 0.000000E00
3.797621E00, 0.000000E00
3.650794E00, 0.000000E00
3.504687E00, 0.000000E00
3.359312E00, 0.000000E00
3.214684E00, 0.000000E00
3.070815E00, 0.000000E00
2.927718E00, 0.000000E00
2.785405E00, 0.000000E00
2.643887E00, 0.000000E00
2.503177E00, 0.000000E00
2.363286E00, 0.000000E00
2.224225E00, 0.000000E00
2.086005E00, 0.000000E00
1.948635E00, 0.000000E00
1.812127E00, 0.000000E00
1.676489E00, 0.000000E00
1.541731E00, 0.000000E00
1.407863E00, 0.000000E00
1.274893E00, 0.000000E00
1.142828E00, 0.000000E00
1.011678E00, 0.000000E00
8.814507E-01, 0.000000E00
7.521523E-01, 0.000000E00
6.237905E-01, 0.000000E00
4.963718E-01, 0.000000E00
3.699027E-01, 0.000000E00
2.443892E-01, 0.000000E00
1.198369E-01, 0.000000E00
3.748743E-03, 1.800000E02
1.263628E-01, 1.800000E02
2.480005E-01, 1.800000E02
3.686575E-01, 1.800000E02
4.883299E-01, 1.800000E02
6.070138E-01, 1.800000E02
7.247060E-01, 1.800000E02
8.414034E-01, 1.800000E02
9.571032E-01, 1.800000E02
1.071803E00, 1.800000E02
1.185501E00, 1.800000E02
1.298195E00, 1.800000E02
1.409884E00, 1.800000E02
1.520566E00, 1.800000E02
1.630241E00, 1.800000E02
1.738907E00, 1.800000E02
1.846566E00, 1.800000E02
1.953216E00, 1.800000E02
2.058858E00, 1.800000E02
2.163493E00, 1.800000E02
2.267120E00, 1.800000E02
2.369743E00, 1.800000E02
2.471360E00, 1.800000E02
2.571975E00, 1.800000E02
2.671590E00, 1.800000E02
2.770205E00, 1.800000E02
2.867823E00, 1.800000E02
2.964448E00, 1.800000E02
3.060081E00, 1.800000E02
3.154725E00, 1.800000E02
3.248385E00, 1.800000E02
3.341062E00, 1.800000E02
3.432761E00, 1.800000E02
3.523486E00, 1.800000E02
3.613240E00, 1.800000E02
3.702027E00, 1.800000E02
3.789851E00, 1.800000E02
3.876718E00, 1.800000E02
3.962631E00, 1.800000E02
4.047596E00, 1.800000E02
4.131616E00, 1.800000E02
4.214698E00, 1.800000E02
4.296846E00, 1.800000E02
4.378065E00, 1.800000E02
4.458361E00, 1.800000E02
4.537739E00, 1.800000E02
4.616205E00, 1.800000E02
4.693763E00, 1.800000E02
4.770421E00, 1.800000E02
4.846182E00, 1.800000E02
4.921054E00, 1.800000E02
4.995043E00, 1.800000E02
5.068153E00, 1.800000E02
5.140391E00, 1.800000E02
5.211763E00, 1.800000E02
5.282275E00, 1.800000E02
5.351933E00, 1.800000E02
5.420742E00, 1.800000E02
5.488710E00, 1.800000E02
5.555841E00, 1.800000E02
5.622143E00, 1.800000E02
5.687620E00, 1.800000E02
5.752279E00, 1.800000E02
5.816126E00, 1.800000E02
5.879167E00, 1.800000E02
5.941407E00, 1.800000E02
6.002853E00, 1.800000E02
6.063510E00, 1.800000E02
6.123384E00, 1.800000E02
6.182481E00, 1.800000E02
6.240806E00, 1.800000E02
6.298365E00, 1.800000E02
6.355164E00, 1.800000E02
6.411206E00, 1.800000E02
6.466499E00, 1.800000E02
6.521047E00, 1.800000E02
6.574856E00, 1.800000E02
6.627929E00, 1.800000E02
6.680273E00, 1.800000E02
6.731892E00, 1.800000E02
6.782791E00, 1.800000E02
6.832974E00, 1.800000E02
6.882446E00, 1.800000E02
6.931211E00, 1.800000E02
6.979274E00, 1.800000E02
7.026638E00, 1.800000E02
7.073308E00, 1.800000E02
7.119287E00, 1.800000E02
7.164580E00, 1.800000E02
7.209190E00, 1.800000E02
7.253120E00, 1.800000E02
7.296374E00, 1.800000E02
7.338955E00, 1.800000E02
7.380866E00, 1.800000E02
7.422111E00, 1.800000E02
7.462691E00, 1.800000E02
7.502611E00, 1.800000E02
7.541872E00, 1.800000E02
7.580476E00, 1.800000E02
7.618427E00, 1.800000E02
7.655726E00, 1.800000E02
7.692376E00, 1.800000E02
7.728378E00, 1.800000E02
7.763734E00, 1.800000E02
7.798446E00, 1.800000E02
7.832516E00, 1.800000E02
7.865944E00, 1.800000E02
7.898733E00, 1.800000E02
7.930883E00, 1.800000E02
7.962396E00, 1.800000E02
7.993272E00, 1.800000E02
8.023513E00, 1.800000E02
8.053119E00, 1.800000E02
8.082091E00, 1.800000E02
8.110430E00, 1.800000E02
8.138135E00, 1.800000E02
8.165208E00, 1.800000E02
8.191648E00, 1.800000E02
8.217456E00, 1.800000E02
8.242631E00, 1.800000E02
8.267175E00, 1.800000E02
8.291087E00, 1.800000E02
8.314366E00, 1.800000E02
8.337013E00, 1.800000E02
8.359027E00, 1.800000E02
8.380408E00, 1.800000E02
8.401156E00, 1.800000E02
8.421270E00, 1.800000E02
8.440750E00, 1.800000E02
8.459595E00, 1.800000E02
8.477805E00, 1.800000E02
8.495380E00, 1.800000E02
8.512317E00, 1.800000E02
8.528618E00, 1.800000E02
8.544282E00, 1.800000E02
8.559307E00, 1.800000E02
8.573693E00, 1.800000E02
8.587440E00, 1.800000E02
8.600546E00, 1.800000E02
8.613012E00, 1.800000E02
8.624836E00, 1.800000E02
8.636019E00, 1.800000E02
8.646558E00, 1.800000E02
8.656455E00, 1.800000E02
8.665707E00, 1.800000E02
8.674316E00, 1.800000E02
8.682280E00, 1.800000E02
8.689598E00, 1.800000E02
8.696272E00, 1.800000E02
8.702299E00, 1.800000E02
8.707681E00, 1.800000E02
8.712416E00, 1.800000E02
8.716505E00, 1.800000E02
8.719948E00, 1.800000E02
8.722744E00, 1.800000E02
8.724894E00, 1.800000E02
8.726398E00, 1.800000E02
8.727256E00, 1.800000E02
8.727469E00, 1.800000E02
8.727037E00, 1.800000E02
8.725960E00, 1.800000E02
8.724240E00, 1.800000E02
8.721876E00, 1.800000E02
8.718871E00, 1.800000E02
8.715224E00, 1.800000E02
8.710937E00, 1.800000E02
8.706011E00, 1.800000E02
8.700448E00, 1.800000E02
8.694248E00, 1.800000E02
8.687414E00, 1.800000E02
8.679946E00, 1.800000E02
8.671848E00, 1.800000E02
8.663120E00, 1.800000E02
8.653765E00, 1.800000E02
8.643785E00, 1.800000E02
8.633182E00, 1.800000E02
8.621959E00, 1.800000E02
8.610118E00, 1.800000E02
8.597662E00, 1.800000E02
8.584593E00, 1.800000E02
8.570916E00, 1.800000E02
8.556632E00, 1.800000E02
8.541745E00, 1.800000E02
8.526259E00, 1.800000E02
8.510177E00, 1.800000E02
8.493502E00, 1.800000E02
8.476238E00, 1.800000E02
8.458390E00, 1.800000E02
8.439961E00, 1.800000E02
8.420955E00, 1.800000E02
8.401377E00, 1.800000E02
8.381231E00, 1.800000E02
8.360521E00, 1.800000E02
8.339253E00, 1.800000E02
8.317430E00, 1.800000E02
8.295059E00, 1.800000E02
8.272143E00, 1.800000E02
8.248688E00, 1.800000E02
8.224699E00, 1.800000E02
8.200182E00, 1.800000E02
8.175141E00, 1.800000E02
8.149583E00, 1.800000E02
8.123513E00, 1.800000E02
8.096937E00, 1.800000E02
8.069861E00, 1.800000E02
8.042290E00, 1.800000E02
8.014230E00, 1.800000E02
7.985689E00, 1.800000E02
7.956671E00, 1.800000E02
7.927183E00, 1.800000E02
7.897231E00, 1.800000E02
7.866822E00, 1.800000E02
7.835962E00, 1.800000E02
7.804658E00, 1.800000E02
7.772915E00, 1.800000E02
7.740742E00, 1.800000E02
7.708144E00, 1.800000E02
7.675128E00, 1.800000E02
7.641701E00, 1.800000E02
7.607869E00, 1.800000E02
7.573639E00, 1.800000E02
7.539019E00, 1.800000E02
7.504015E00, 1.800000E02
7.468633E00, 1.800000E02
7.432881E00, 1.800000E02
7.396765E00, 1.800000E02
7.360293E00, 1.800000E02
7.323470E00, 1.800000E02
7.286305E00, 1.800000E02
7.248804E00, 1.800000E02
7.210972E00, 1.800000E02
7.172819E00, 1.800000E02
7.134349E00, 1.800000E02
7.095570E00, 1.800000E02
7.056489E00, 1.800000E02
7.017112E00, 1.800000E02
6.977445E00, 1.800000E02
6.937496E00, 1.800000E02
6.897271E00, 1.800000E02
6.856776E00, 1.800000E02
6.816017E00, 1.800000E02
6.775001E00, 1.800000E02
6.733735E00, 1.800000E02
6.692224E00, 1.800000E02
6.650474E00, 1.800000E02
6.608492E00, 1.800000E02
6.566283E00, 1.800000E02
6.523853E00, 1.800000E02
6.481208E00, 1.800000E02
6.438354E00, 1.800000E02
6.395296E00, 1.800000E02
6.352040E00, 1.800000E02
6.308590E00, 1.800000E02
6.264954E00, 1.800000E02
6.221134E00, 1.800000E02
6.177137E00, 1.800000E02
6.132968E00, 1.800000E02
6.088631E00, 1.800000E02
6.044131E00, 1.800000E02
5.999473E00, 1.800000E02
5.954661E00, 1.800000E02
5.909699E00, 1.800000E02
5.864593E00, 1.800000E02
5.819345E00, 1.800000E02
5.773960E00, 1.800000E02
5.728442E00, 1.800000E02
5.682795E00, 1.800000E02
5.637022E00, 1.800000E02
5.591127E00, 1.800000E02
5.545113E00, 1.800000E02
5.498983E00, 1.800000E02
5.452742E00, 1.800000E02
5.406391E00, 1.800000E02
5.359933E00, 1.800000E02
5.313373E00, 1.800000E02
5.266711E00, 1.800000E02
5.219951E00, 1.800000E02
5.173096E00, 1.800000E02
5.126147E00, 1.800000E02
5.079107E00, 1.800000E02
5.031978E00, 1.800000E02
4.984762E00, 1.800000E02
4.937461E00, 1.800000E02
4.890076E00, 1.800000E02
4.842611E00, 1.800000E02
4.795065E00, 1.800000E02
4.747441E00, 1.800000E02
4.699740E00, 1.800000E02
4.651964E00, 1.800000E02
4.604113E00, 1.800000E02
4.556190E00, 1.800000E02
4.508194E00, 1.800000E02
4.460128E00, 1.800000E02
4.411992E00, 1.800000E02
4.363786E00, 1.800000E02
4.315513E00, 1.800000E02
4.267172E00, 1.800000E02
4.218765E00, 1.800000E02
4.170292E00, 1.800000E02
4.121753E00, 1.800000E02
4.073150E00, 1.800000E02
4.024483E00, 1.800000E02
3.975753E00, 1.800000E02
3.926959E00, 1.800000E02
3.878103E00, 1.800000E02
3.829185E00, 1.800000E02
3.780205E00, 1.800000E02
3.731165E00, 1.800000E02
3.682064E00, 1.800000E02
3.632903E00, 1.800000E02
3.583682E00, 1.800000E02
3.534402E00, 1.800000E02
3.485064E00, 1.800000E02
3.435668E00, 1.800000E02
3.386214E00, 1.800000E02
3.336703E00, 1.800000E02
3.287137E00, 1.800000E02
3.237515E00, 1.800000E02
3.187838E00, 1.800000E02
3.138107E00, 1.800000E02
3.088324E00, 1.800000E02
3.038488E00, 1.800000E02
2.988601E00, 1.800000E02
2.938665E00, 1.800000E02
2.888679E00, 1.800000E02
2.838646E00, 1.800000E02
2.788567E00, 1.800000E02
2.738443E00, 1.800000E02
2.688276E00, 1.800000E02
2.638067E00, 1.800000E02
2.587819E00, 1.800000E02
2.537532E00, 1.800000E02
2.487210E00, 1.800000E02
2.436853E00, 1.800000E02
2.386465E00, 1.800000E02
2.336047E00, 1.800000E02
2.285603E00, 1.800000E02
2.235134E00, 1.800000E02
2.184643E00, 1.800000E02
2.134134E00, 1.800000E02
2.083609E00, 1.800000E02
2.033071E00, 1.800000E02
1.982524E00, 1.800000E02
1.931972E00, 1.800000E02
1.881417E00, 1.800000E02
1.830863E00, 1.800000E02
1.780315E00, 1.800000E02
1.729777E00, 1.800000E02
1.679252E00, 1.800000E02
1.628745E00, 1.800000E02
1.578261E00, 1.800000E02
1.527804E00, 1.800000E02
1.477379E00, 1.800000E02
1.426991E00, 1.800000E02
1.376646E00, 1.800000E02
1.326348E00, 1.800000E02
1.276103E00, 1.800000E02
1.225917E00, 1.800000E02
1.175796E00, 1.800000E02
1.125745E00, 1.800000E02
1.075770E00, 1.800000E02
1.025878E00, 1.800000E02
9.760761E-01, 1.800000E02
9.263694E-01, 1.800000E02
8.767653E-01, 1.800000E02
8.272704E-01, 1.800000E02
7.778919E-01, 1.800000E02
7.286368E-01, 1.800000E02
6.795123E-01, 1.800000E02
6.305259E-01, 1.800000E02
5.816851E-01, 1.800000E02
5.329974E-01, 1.800000E02
4.844707E-01, 1.800000E02
4.361128E-01, 1.800000E02
3.879316E-01, 1.800000E02
3.399353E-01, 1.800000E02
2.921321E-01, 1.800000E02
2.445301E-01, 1.800000E02
1.971378E-01, 1.800000E02
1.499636E-01, 1.800000E02
1.030159E-01, 1.800000E02
5.630354E-02, 1.800000E02
9.834991E-03, 1.800000E02
3.638099E-02, 0.000000E00
8.233563E-02, 0.000000E00
1.280201E-01, 0.000000E00
1.734257E-01, 0.000000E00
2.185433E-01, 0.000000E00
2.633642E-01, 0.000000E00
3.078794E-01, 0.000000E00
3.520800E-01, 0.000000E00
3.959571E-01, 0.000000E00
4.395017E-01, 0.000000E00
4.827050E-01, 0.000000E00
5.255580E-01, 0.000000E00
5.680520E-01, 0.000000E00
6.101781E-01, 0.000000E00
6.519275E-01, 0.000000E00
6.932916E-01, 0.000000E00
7.342617E-01, 0.000000E00
7.748293E-01, 0.000000E00
8.149858E-01, 0.000000E00
8.547229E-01, 0.000000E00
8.940323E-01, 0.000000E00
9.329059E-01, 0.000000E00
9.713355E-01, 0.000000E00
1.009313E00, 0.000000E00
1.046831E00, 0.000000E00
1.083882E00, 0.000000E00
1.120458E00, 0.000000E00
1.156552E00, 0.000000E00
1.192156E00, 0.000000E00
1.227264E00, 0.000000E00
1.261870E00, 0.000000E00
1.295965E00, 0.000000E00
1.329544E00, 0.000000E00
1.362601E00, 0.000000E00
1.395131E00, 0.000000E00
1.427126E00, 0.000000E00
1.458581E00, 0.000000E00
1.489493E00, 0.000000E00
1.519855E00, 0.000000E00
1.549662E00, 0.000000E00
1.578911E00, 0.000000E00
1.607597E00, 0.000000E00
1.635717E00, 0.000000E00
1.663267E00, 0.000000E00
1.690243E00, 0.000000E00
1.716643E00, 0.000000E00
1.742465E00, 0.000000E00
1.767705E00, 0.000000E00
1.792362E00, 0.000000E00
1.816434E00, 0.000000E00
1.839921E00, 0.000000E00
1.862821E00, 0.000000E00
1.885134E00, 0.000000E00
1.906859E00, 0.000000E00
1.927997E00, 0.000000E00
1.948549E00, 0.000000E00
1.968515E00, 0.000000E00
1.987897E00, 0.000000E00
2.006696E00, 0.000000E00
2.024915E00, 0.000000E00
2.042556E00, 0.000000E00
2.059623E00, 0.000000E00
2.076118E00, 0.000000E00
2.092046E00, 0.000000E00
2.107410E00, 0.000000E00
2.122216E00, 0.000000E00
2.136467E00, 0.000000E00
2.150171E00, 0.000000E00
2.163332E00, 0.000000E00
2.175958E00, 0.000000E00
2.188054E00, 0.000000E00
2.199628E00, 0.000000E00
2.210688E00, 0.000000E00
2.221242E00, 0.000000E00
2.231298E00, 0.000000E00
2.240865E00, 0.000000E00
2.249953E00, 0.000000E00
2.258571E00, 0.000000E00
2.266730E00, 0.000000E00
2.274440E00, 0.000000E00
2.281712E00, 0.000000E00
2.288558E00, 0.000000E00
2.294990E00, 0.000000E00
2.301021E00, 0.000000E00
2.306662E00, 0.000000E00
2.311928E00, 0.000000E00
2.316831E00, 0.000000E00
2.321387E00, 0.000000E00
2.325609E00, 0.000000E00
2.329512E00, 0.000000E00
2.333112E00, 0.000000E00
2.336424E00, 0.000000E00
2.339464E00, 0.000000E00
2.342249E00, 0.000000E00
2.344796E00, 0.000000E00
2.347122E00, 0.000000E00
2.349243E00, 0.000000E00
2.351180E00, 0.000000E00
2.352948E00, 0.000000E00
2.354568E00, 0.000000E00
2.356059E00, 0.000000E00
2.357438E00, 0.000000E00
2.358727E00, 0.000000E00
2.359946E00, 0.000000E00
2.361114E00, 0.000000E00
2.362252E00, 0.000000E00
2.363381E00, 0.000000E00
2.364522E00, 0.000000E00
2.365698E00, 0.000000E00
2.366929E00, 0.000000E00
2.368237E00, 0.000000E00
2.369645E00, 0.000000E00
2.371176E00, 0.000000E00
2.372853E00, 0.000000E00
2.374697E00, 0.000000E00
2.376733E00, 0.000000E00
2.378984E00, 0.000000E00
2.381474E00, 0.000000E00
2.384227E00, 0.000000E00
2.387266E00, 0.000000E00
2.390616E00, 0.000000E00
2.394301E00, 0.000000E00
2.398346E00, 0.000000E00
2.402775E00, 0.000000E00
2.407614E00, 0.000000E00
2.412888E00, 0.000000E00
2.418620E00, 0.000000E00
2.424838E00, 0.000000E00
2.431565E00, 0.000000E00
2.438828E00, 0.000000E00
2.446651E00, 0.000000E00
2.455061E00, 0.000000E00
2.464083E00, 0.000000E00
2.473742E00, 0.000000E00
2.484065E00, 0.000000E00
2.495076E00, 0.000000E00
2.506803E00, 0.000000E00
2.519270E00, 0.000000E00
2.532503E00, 0.000000E00
2.546529E00, 0.000000E00
2.561372E00, 0.000000E00
2.577059E00, 0.000000E00
2.593615E00, 0.000000E00
2.611066E00, 0.000000E00
2.629438E00, 0.000000E00
2.648756E00, 0.000000E00
2.669045E00, 0.000000E00
2.690331E00, 0.000000E00
2.712640E00, 0.000000E00
2.735997E00, 0.000000E00
2.760426E00, 0.000000E00
2.785953E00, 0.000000E00
2.812603E00, 0.000000E00
2.840401E00, 0.000000E00
2.869371E00, 0.000000E00
2.899539E00, 0.000000E00
2.930927E00, 0.000000E00
2.963562E00, 0.000000E00
2.997467E00, 0.000000E00
3.032666E00, 0.000000E00
3.069182E00, 0.000000E00
3.107041E00, 0.000000E00
3.146264E00, 0.000000E00
3.186877E00, 0.000000E00
3.228901E00, 0.000000E00
3.272360E00, 0.000000E00
3.317277E00, 0.000000E00
3.363674E00, 0.000000E00
3.411574E00, 0.000000E00
3.461000E00, 0.000000E00
3.511973E00, 0.000000E00
3.564515E00, 0.000000E00
3.618648E00, 0.000000E00
3.674394E00, 0.000000E00
3.731774E00, 0.000000E00
3.790809E00, 0.000000E00
3.851520E00, 0.000000E00
3.913928E00, 0.000000E00
3.978053E00, 0.000000E00
4.043916E00, 0.000000E00
4.111536E00, 0.000000E00
4.180935E00, 0.000000E00
4.252130E00, 0.000000E00
4.325143E00, 0.000000E00
4.399992E00, 0.000000E00
4.476697E00, 0.000000E00
4.555276E00, 0.000000E00
4.635748E00, 0.000000E00
4.718132E00, 0.000000E00
4.802446E00, 0.000000E00
4.888708E00, 0.000000E00
4.976937E00, 0.000000E00
5.067149E00, 0.000000E00
5.159364E00, 0.000000E00
5.253598E00, 0.000000E00
5.349868E00, 0.000000E00
5.448192E00, 0.000000E00
##END=
