# Supplementary material for: Redox regulation of KV7 channels through EF3 hand of calmodulin
Source: eLife. 2023 Feb 20;12:e81961. doi: 10.7554/eLife.81961 (PMC9988260; doi:10.7554/eLife.81961)
Supplement: Figure 4—source data 2. [file elife-81961-fig4-data2.zip › 20/spnam12]

##TITLE= Gauss, 25% truncation, 1000 points
##JCAMP-DX= 5.00 Bruker JCAMP library
##DATA TYPE= Shape Data
##ORIGIN= Bruker BioSpin GmbH
##OWNER= <nmr>
##DATE= 2009/01/14
##TIME= 13:53:29
##$SHAPE_PARAMETERS= Type: Gauss ; Truncation Level [%] 25.0
##MINX= 2.500000E01
##MAXX= 9.999986E01
##MINY= 0.000000E00
##MAXY= 0.000000E00
##$SHAPE_EXMODE= Universal
##$SHAPE_TOTROT= 9.000000E01
##$SHAPE_TYPE= Excitation
##$SHAPE_USER_DEF= 
##$SHAPE_REPHFAC= 
##$SHAPE_BWFAC= 1.386000E00
##$SHAPE_BWFAC50= 
##$SHAPE_INTEGFAC= 6.800848E-01
##$SHAPE_MODE= 0
##NPOINTS= 1000
##XYPOINTS= (XY..XY)
2.500000E01, 0.000000E00
2.513901E01, 0.000000E00
2.527852E01, 0.000000E00
2.541852E01, 0.000000E00
2.555901E01, 0.000000E00
2.569999E01, 0.000000E00
2.584146E01, 0.000000E00
2.598342E01, 0.000000E00
2.612587E01, 0.000000E00
2.626881E01, 0.000000E00
2.641224E01, 0.000000E00
2.655615E01, 0.000000E00
2.670056E01, 0.000000E00
2.684545E01, 0.000000E00
2.699082E01, 0.000000E00
2.713669E01, 0.000000E00
2.728303E01, 0.000000E00
2.742987E01, 0.000000E00
2.757718E01, 0.000000E00
2.772498E01, 0.000000E00
2.787326E01, 0.000000E00
2.802202E01, 0.000000E00
2.817127E01, 0.000000E00
2.832099E01, 0.000000E00
2.847120E01, 0.000000E00
2.862188E01, 0.000000E00
2.877304E01, 0.000000E00
2.892467E01, 0.000000E00
2.907678E01, 0.000000E00
2.922937E01, 0.000000E00
2.938243E01, 0.000000E00
2.953597E01, 0.000000E00
2.968998E01, 0.000000E00
2.984446E01, 0.000000E00
2.999940E01, 0.000000E00
3.015482E01, 0.000000E00
3.031071E01, 0.000000E00
3.046706E01, 0.000000E00
3.062388E01, 0.000000E00
3.078117E01, 0.000000E00
3.093892E01, 0.000000E00
3.109713E01, 0.000000E00
3.125581E01, 0.000000E00
3.141494E01, 0.000000E00
3.157453E01, 0.000000E00
3.173459E01, 0.000000E00
3.189509E01, 0.000000E00
3.205606E01, 0.000000E00
3.221748E01, 0.000000E00
3.237935E01, 0.000000E00
3.254167E01, 0.000000E00
3.270445E01, 0.000000E00
3.286767E01, 0.000000E00
3.303134E01, 0.000000E00
3.319546E01, 0.000000E00
3.336002E01, 0.000000E00
3.352502E01, 0.000000E00
3.369047E01, 0.000000E00
3.385635E01, 0.000000E00
3.402268E01, 0.000000E00
3.418944E01, 0.000000E00
3.435664E01, 0.000000E00
3.452427E01, 0.000000E00
3.469234E01, 0.000000E00
3.486083E01, 0.000000E00
3.502976E01, 0.000000E00
3.519911E01, 0.000000E00
3.536888E01, 0.000000E00
3.553909E01, 0.000000E00
3.570971E01, 0.000000E00
3.588075E01, 0.000000E00
3.605221E01, 0.000000E00
3.622409E01, 0.000000E00
3.639639E01, 0.000000E00
3.656910E01, 0.000000E00
3.674221E01, 0.000000E00
3.691574E01, 0.000000E00
3.708968E01, 0.000000E00
3.726402E01, 0.000000E00
3.743876E01, 0.000000E00
3.761391E01, 0.000000E00
3.778945E01, 0.000000E00
3.796539E01, 0.000000E00
3.814173E01, 0.000000E00
3.831846E01, 0.000000E00
3.849559E01, 0.000000E00
3.867310E01, 0.000000E00
3.885099E01, 0.000000E00
3.902928E01, 0.000000E00
3.920794E01, 0.000000E00
3.938699E01, 0.000000E00
3.956641E01, 0.000000E00
3.974621E01, 0.000000E00
3.992638E01, 0.000000E00
4.010692E01, 0.000000E00
4.028783E01, 0.000000E00
4.046911E01, 0.000000E00
4.065075E01, 0.000000E00
4.083276E01, 0.000000E00
4.101512E01, 0.000000E00
4.119784E01, 0.000000E00
4.138091E01, 0.000000E00
4.156434E01, 0.000000E00
4.174811E01, 0.000000E00
4.193223E01, 0.000000E00
4.211670E01, 0.000000E00
4.230150E01, 0.000000E00
4.248665E01, 0.000000E00
4.267213E01, 0.000000E00
4.285794E01, 0.000000E00
4.304409E01, 0.000000E00
4.323056E01, 0.000000E00
4.341736E01, 0.000000E00
4.360448E01, 0.000000E00
4.379192E01, 0.000000E00
4.397968E01, 0.000000E00
4.416775E01, 0.000000E00
4.435614E01, 0.000000E00
4.454483E01, 0.000000E00
4.473383E01, 0.000000E00
4.492313E01, 0.000000E00
4.511273E01, 0.000000E00
4.530262E01, 0.000000E00
4.549281E01, 0.000000E00
4.568329E01, 0.000000E00
4.587406E01, 0.000000E00
4.606512E01, 0.000000E00
4.625645E01, 0.000000E00
4.644807E01, 0.000000E00
4.663996E01, 0.000000E00
4.683212E01, 0.000000E00
4.702455E01, 0.000000E00
4.721725E01, 0.000000E00
4.741021E01, 0.000000E00
4.760343E01, 0.000000E00
4.779690E01, 0.000000E00
4.799063E01, 0.000000E00
4.818461E01, 0.000000E00
4.837884E01, 0.000000E00
4.857330E01, 0.000000E00
4.876801E01, 0.000000E00
4.896296E01, 0.000000E00
4.915813E01, 0.000000E00
4.935354E01, 0.000000E00
4.954917E01, 0.000000E00
4.974503E01, 0.000000E00
4.994110E01, 0.000000E00
5.013739E01, 0.000000E00
5.033390E01, 0.000000E00
5.053061E01, 0.000000E00
5.072752E01, 0.000000E00
5.092464E01, 0.000000E00
5.112196E01, 0.000000E00
5.131947E01, 0.000000E00
5.151717E01, 0.000000E00
5.171506E01, 0.000000E00
5.191313E01, 0.000000E00
5.211138E01, 0.000000E00
5.230980E01, 0.000000E00
5.250840E01, 0.000000E00
5.270717E01, 0.000000E00
5.290610E01, 0.000000E00
5.310519E01, 0.000000E00
5.330444E01, 0.000000E00
5.350384E01, 0.000000E00
5.370339E01, 0.000000E00
5.390309E01, 0.000000E00
5.410292E01, 0.000000E00
5.430290E01, 0.000000E00
5.450301E01, 0.000000E00
5.470324E01, 0.000000E00
5.490361E01, 0.000000E00
5.510409E01, 0.000000E00
5.530469E01, 0.000000E00
5.550541E01, 0.000000E00
5.570623E01, 0.000000E00
5.590716E01, 0.000000E00
5.610819E01, 0.000000E00
5.630932E01, 0.000000E00
5.651054E01, 0.000000E00
5.671186E01, 0.000000E00
5.691325E01, 0.000000E00
5.711473E01, 0.000000E00
5.731628E01, 0.000000E00
5.751790E01, 0.000000E00
5.771959E01, 0.000000E00
5.792135E01, 0.000000E00
5.812316E01, 0.000000E00
5.832503E01, 0.000000E00
5.852695E01, 0.000000E00
5.872892E01, 0.000000E00
5.893093E01, 0.000000E00
5.913298E01, 0.000000E00
5.933506E01, 0.000000E00
5.953717E01, 0.000000E00
5.973930E01, 0.000000E00
5.994145E01, 0.000000E00
6.014362E01, 0.000000E00
6.034580E01, 0.000000E00
6.054799E01, 0.000000E00
6.075018E01, 0.000000E00
6.095237E01, 0.000000E00
6.115455E01, 0.000000E00
6.135672E01, 0.000000E00
6.155888E01, 0.000000E00
6.176101E01, 0.000000E00
6.196312E01, 0.000000E00
6.216520E01, 0.000000E00
6.236724E01, 0.000000E00
6.256925E01, 0.000000E00
6.277121E01, 0.000000E00
6.297313E01, 0.000000E00
6.317499E01, 0.000000E00
6.337680E01, 0.000000E00
6.357854E01, 0.000000E00
6.378022E01, 0.000000E00
6.398183E01, 0.000000E00
6.418336E01, 0.000000E00
6.438481E01, 0.000000E00
6.458617E01, 0.000000E00
6.478745E01, 0.000000E00
6.498863E01, 0.000000E00
6.518970E01, 0.000000E00
6.539068E01, 0.000000E00
6.559155E01, 0.000000E00
6.579230E01, 0.000000E00
6.599293E01, 0.000000E00
6.619344E01, 0.000000E00
6.639382E01, 0.000000E00
6.659407E01, 0.000000E00
6.679417E01, 0.000000E00
6.699414E01, 0.000000E00
6.719396E01, 0.000000E00
6.739362E01, 0.000000E00
6.759313E01, 0.000000E00
6.779247E01, 0.000000E00
6.799165E01, 0.000000E00
6.819065E01, 0.000000E00
6.838948E01, 0.000000E00
6.858812E01, 0.000000E00
6.878658E01, 0.000000E00
6.898484E01, 0.000000E00
6.918291E01, 0.000000E00
6.938077E01, 0.000000E00
6.957843E01, 0.000000E00
6.977587E01, 0.000000E00
6.997310E01, 0.000000E00
7.017010E01, 0.000000E00
7.036688E01, 0.000000E00
7.056342E01, 0.000000E00
7.075973E01, 0.000000E00
7.095580E01, 0.000000E00
7.115162E01, 0.000000E00
7.134718E01, 0.000000E00
7.154249E01, 0.000000E00
7.173754E01, 0.000000E00
7.193231E01, 0.000000E00
7.212682E01, 0.000000E00
7.232105E01, 0.000000E00
7.251499E01, 0.000000E00
7.270865E01, 0.000000E00
7.290201E01, 0.000000E00
7.309508E01, 0.000000E00
7.328784E01, 0.000000E00
7.348029E01, 0.000000E00
7.367244E01, 0.000000E00
7.386426E01, 0.000000E00
7.405576E01, 0.000000E00
7.424693E01, 0.000000E00
7.443776E01, 0.000000E00
7.462826E01, 0.000000E00
7.481842E01, 0.000000E00
7.500822E01, 0.000000E00
7.519767E01, 0.000000E00
7.538677E01, 0.000000E00
7.557549E01, 0.000000E00
7.576385E01, 0.000000E00
7.595183E01, 0.000000E00
7.613944E01, 0.000000E00
7.632666E01, 0.000000E00
7.651349E01, 0.000000E00
7.669992E01, 0.000000E00
7.688595E01, 0.000000E00
7.707158E01, 0.000000E00
7.725680E01, 0.000000E00
7.744160E01, 0.000000E00
7.762599E01, 0.000000E00
7.780994E01, 0.000000E00
7.799347E01, 0.000000E00
7.817656E01, 0.000000E00
7.835921E01, 0.000000E00
7.854141E01, 0.000000E00
7.872316E01, 0.000000E00
7.890446E01, 0.000000E00
7.908529E01, 0.000000E00
7.926566E01, 0.000000E00
7.944556E01, 0.000000E00
7.962497E01, 0.000000E00
7.980391E01, 0.000000E00
7.998236E01, 0.000000E00
8.016032E01, 0.000000E00
8.033779E01, 0.000000E00
8.051475E01, 0.000000E00
8.069120E01, 0.000000E00
8.086714E01, 0.000000E00
8.104257E01, 0.000000E00
8.121747E01, 0.000000E00
8.139185E01, 0.000000E00
8.156569E01, 0.000000E00
8.173900E01, 0.000000E00
8.191176E01, 0.000000E00
8.208398E01, 0.000000E00
8.225565E01, 0.000000E00
8.242676E01, 0.000000E00
8.259730E01, 0.000000E00
8.276728E01, 0.000000E00
8.293669E01, 0.000000E00
8.310553E01, 0.000000E00
8.327378E01, 0.000000E00
8.344144E01, 0.000000E00
8.360851E01, 0.000000E00
8.377499E01, 0.000000E00
8.394086E01, 0.000000E00
8.410613E01, 0.000000E00
8.427078E01, 0.000000E00
8.443483E01, 0.000000E00
8.459825E01, 0.000000E00
8.476104E01, 0.000000E00
8.492320E01, 0.000000E00
8.508473E01, 0.000000E00
8.524562E01, 0.000000E00
8.540586E01, 0.000000E00
8.556546E01, 0.000000E00
8.572440E01, 0.000000E00
8.588268E01, 0.000000E00
8.604030E01, 0.000000E00
8.619724E01, 0.000000E00
8.635352E01, 0.000000E00
8.650912E01, 0.000000E00
8.666403E01, 0.000000E00
8.681826E01, 0.000000E00
8.697179E01, 0.000000E00
8.712463E01, 0.000000E00
8.727677E01, 0.000000E00
8.742820E01, 0.000000E00
8.757892E01, 0.000000E00
8.772892E01, 0.000000E00
8.787821E01, 0.000000E00
8.802677E01, 0.000000E00
8.817460E01, 0.000000E00
8.832170E01, 0.000000E00
8.846806E01, 0.000000E00
8.861368E01, 0.000000E00
8.875856E01, 0.000000E00
8.890268E01, 0.000000E00
8.904604E01, 0.000000E00
8.918865E01, 0.000000E00
8.933049E01, 0.000000E00
8.947157E01, 0.000000E00
8.961187E01, 0.000000E00
8.975139E01, 0.000000E00
8.989013E01, 0.000000E00
9.002809E01, 0.000000E00
9.016525E01, 0.000000E00
9.030162E01, 0.000000E00
9.043719E01, 0.000000E00
9.057196E01, 0.000000E00
9.070592E01, 0.000000E00
9.083907E01, 0.000000E00
9.097141E01, 0.000000E00
9.110292E01, 0.000000E00
9.123362E01, 0.000000E00
9.136348E01, 0.000000E00
9.149251E01, 0.000000E00
9.162071E01, 0.000000E00
9.174806E01, 0.000000E00
9.187458E01, 0.000000E00
9.200024E01, 0.000000E00
9.212505E01, 0.000000E00
9.224901E01, 0.000000E00
9.237211E01, 0.000000E00
9.249434E01, 0.000000E00
9.261571E01, 0.000000E00
9.273620E01, 0.000000E00
9.285582E01, 0.000000E00
9.297456E01, 0.000000E00
9.309242E01, 0.000000E00
9.320939E01, 0.000000E00
9.332547E01, 0.000000E00
9.344066E01, 0.000000E00
9.355495E01, 0.000000E00
9.366834E01, 0.000000E00
9.378082E01, 0.000000E00
9.389240E01, 0.000000E00
9.400306E01, 0.000000E00
9.411281E01, 0.000000E00
9.422164E01, 0.000000E00
9.432955E01, 0.000000E00
9.443653E01, 0.000000E00
9.454258E01, 0.000000E00
9.464770E01, 0.000000E00
9.475188E01, 0.000000E00
9.485513E01, 0.000000E00
9.495743E01, 0.000000E00
9.505878E01, 0.000000E00
9.515919E01, 0.000000E00
9.525864E01, 0.000000E00
9.535714E01, 0.000000E00
9.545468E01, 0.000000E00
9.555126E01, 0.000000E00
9.564687E01, 0.000000E00
9.574151E01, 0.000000E00
9.583518E01, 0.000000E00
9.592788E01, 0.000000E00
9.601960E01, 0.000000E00
9.611034E01, 0.000000E00
9.620010E01, 0.000000E00
9.628887E01, 0.000000E00
9.637665E01, 0.000000E00
9.646344E01, 0.000000E00
9.654923E01, 0.000000E00
9.663403E01, 0.000000E00
9.671783E01, 0.000000E00
9.680062E01, 0.000000E00
9.688241E01, 0.000000E00
9.696319E01, 0.000000E00
9.704296E01, 0.000000E00
9.712171E01, 0.000000E00
9.719945E01, 0.000000E00
9.727617E01, 0.000000E00
9.735187E01, 0.000000E00
9.742655E01, 0.000000E00
9.750019E01, 0.000000E00
9.757281E01, 0.000000E00
9.764440E01, 0.000000E00
9.771496E01, 0.000000E00
9.778448E01, 0.000000E00
9.785296E01, 0.000000E00
9.792040E01, 0.000000E00
9.798680E01, 0.000000E00
9.805216E01, 0.000000E00
9.811647E01, 0.000000E00
9.817972E01, 0.000000E00
9.824193E01, 0.000000E00
9.830309E01, 0.000000E00
9.836319E01, 0.000000E00
9.842223E01, 0.000000E00
9.848022E01, 0.000000E00
9.853714E01, 0.000000E00
9.859300E01, 0.000000E00
9.864780E01, 0.000000E00
9.870153E01, 0.000000E00
9.875419E01, 0.000000E00
9.880578E01, 0.000000E00
9.885630E01, 0.000000E00
9.890575E01, 0.000000E00
9.895412E01, 0.000000E00
9.900142E01, 0.000000E00
9.904763E01, 0.000000E00
9.909277E01, 0.000000E00
9.913683E01, 0.000000E00
9.917980E01, 0.000000E00
9.922169E01, 0.000000E00
9.926250E01, 0.000000E00
9.930222E01, 0.000000E00
9.934085E01, 0.000000E00
9.937839E01, 0.000000E00
9.941484E01, 0.000000E00
9.945019E01, 0.000000E00
9.948446E01, 0.000000E00
9.951763E01, 0.000000E00
9.954971E01, 0.000000E00
9.958069E01, 0.000000E00
9.961057E01, 0.000000E00
9.963935E01, 0.000000E00
9.966704E01, 0.000000E00
9.969362E01, 0.000000E00
9.971911E01, 0.000000E00
9.974349E01, 0.000000E00
9.976677E01, 0.000000E00
9.978895E01, 0.000000E00
9.981002E01, 0.000000E00
9.982998E01, 0.000000E00
9.984884E01, 0.000000E00
9.986660E01, 0.000000E00
9.988325E01, 0.000000E00
9.989879E01, 0.000000E00
9.991322E01, 0.000000E00
9.992655E01, 0.000000E00
9.993876E01, 0.000000E00
9.994987E01, 0.000000E00
9.995986E01, 0.000000E00
9.996875E01, 0.000000E00
9.997653E01, 0.000000E00
9.998319E01, 0.000000E00
9.998875E01, 0.000000E00
9.999319E01, 0.000000E00
9.999653E01, 0.000000E00
9.999875E01, 0.000000E00
9.999986E01, 0.000000E00
9.999986E01, 0.000000E00
9.999875E01, 0.000000E00
9.999653E01, 0.000000E00
9.999319E01, 0.000000E00
9.998875E01, 0.000000E00
9.998319E01, 0.000000E00
9.997653E01, 0.000000E00
9.996875E01, 0.000000E00
9.995986E01, 0.000000E00
9.994987E01, 0.000000E00
9.993876E01, 0.000000E00
9.992655E01, 0.000000E00
9.991322E01, 0.000000E00
9.989879E01, 0.000000E00
9.988325E01, 0.000000E00
9.986660E01, 0.000000E00
9.984884E01, 0.000000E00
9.982998E01, 0.000000E00
9.981002E01, 0.000000E00
9.978895E01, 0.000000E00
9.976677E01, 0.000000E00
9.974349E01, 0.000000E00
9.971911E01, 0.000000E00
9.969362E01, 0.000000E00
9.966704E01, 0.000000E00
9.963935E01, 0.000000E00
9.961057E01, 0.000000E00
9.958069E01, 0.000000E00
9.954971E01, 0.000000E00
9.951763E01, 0.000000E00
9.948446E01, 0.000000E00
9.945019E01, 0.000000E00
9.941484E01, 0.000000E00
9.937839E01, 0.000000E00
9.934085E01, 0.000000E00
9.930222E01, 0.000000E00
9.926250E01, 0.000000E00
9.922169E01, 0.000000E00
9.917980E01, 0.000000E00
9.913683E01, 0.000000E00
9.909277E01, 0.000000E00
9.904763E01, 0.000000E00
9.900142E01, 0.000000E00
9.895412E01, 0.000000E00
9.890575E01, 0.000000E00
9.885630E01, 0.000000E00
9.880578E01, 0.000000E00
9.875419E01, 0.000000E00
9.870153E01, 0.000000E00
9.864780E01, 0.000000E00
9.859300E01, 0.000000E00
9.853714E01, 0.000000E00
9.848022E01, 0.000000E00
9.842223E01, 0.000000E00
9.836319E01, 0.000000E00
9.830309E01, 0.000000E00
9.824193E01, 0.000000E00
9.817972E01, 0.000000E00
9.811647E01, 0.000000E00
9.805216E01, 0.000000E00
9.798680E01, 0.000000E00
9.792040E01, 0.000000E00
9.785296E01, 0.000000E00
9.778448E01, 0.000000E00
9.771496E01, 0.000000E00
9.764440E01, 0.000000E00
9.757281E01, 0.000000E00
9.750019E01, 0.000000E00
9.742655E01, 0.000000E00
9.735187E01, 0.000000E00
9.727617E01, 0.000000E00
9.719945E01, 0.000000E00
9.712171E01, 0.000000E00
9.704296E01, 0.000000E00
9.696319E01, 0.000000E00
9.688241E01, 0.000000E00
9.680062E01, 0.000000E00
9.671783E01, 0.000000E00
9.663403E01, 0.000000E00
9.654923E01, 0.000000E00
9.646344E01, 0.000000E00
9.637665E01, 0.000000E00
9.628887E01, 0.000000E00
9.620010E01, 0.000000E00
9.611034E01, 0.000000E00
9.601960E01, 0.000000E00
9.592788E01, 0.000000E00
9.583518E01, 0.000000E00
9.574151E01, 0.000000E00
9.564687E01, 0.000000E00
9.555126E01, 0.000000E00
9.545468E01, 0.000000E00
9.535714E01, 0.000000E00
9.525864E01, 0.000000E00
9.515919E01, 0.000000E00
9.505878E01, 0.000000E00
9.495743E01, 0.000000E00
9.485513E01, 0.000000E00
9.475188E01, 0.000000E00
9.464770E01, 0.000000E00
9.454258E01, 0.000000E00
9.443653E01, 0.000000E00
9.432955E01, 0.000000E00
9.422164E01, 0.000000E00
9.411281E01, 0.000000E00
9.400306E01, 0.000000E00
9.389240E01, 0.000000E00
9.378082E01, 0.000000E00
9.366834E01, 0.000000E00
9.355495E01, 0.000000E00
9.344066E01, 0.000000E00
9.332547E01, 0.000000E00
9.320939E01, 0.000000E00
9.309242E01, 0.000000E00
9.297456E01, 0.000000E00
9.285582E01, 0.000000E00
9.273620E01, 0.000000E00
9.261571E01, 0.000000E00
9.249434E01, 0.000000E00
9.237211E01, 0.000000E00
9.224901E01, 0.000000E00
9.212505E01, 0.000000E00
9.200024E01, 0.000000E00
9.187458E01, 0.000000E00
9.174806E01, 0.000000E00
9.162071E01, 0.000000E00
9.149251E01, 0.000000E00
9.136348E01, 0.000000E00
9.123362E01, 0.000000E00
9.110292E01, 0.000000E00
9.097141E01, 0.000000E00
9.083907E01, 0.000000E00
9.070592E01, 0.000000E00
9.057196E01, 0.000000E00
9.043719E01, 0.000000E00
9.030162E01, 0.000000E00
9.016525E01, 0.000000E00
9.002809E01, 0.000000E00
8.989013E01, 0.000000E00
8.975139E01, 0.000000E00
8.961187E01, 0.000000E00
8.947157E01, 0.000000E00
8.933049E01, 0.000000E00
8.918865E01, 0.000000E00
8.904604E01, 0.000000E00
8.890268E01, 0.000000E00
8.875856E01, 0.000000E00
8.861368E01, 0.000000E00
8.846806E01, 0.000000E00
8.832170E01, 0.000000E00
8.817460E01, 0.000000E00
8.802677E01, 0.000000E00
8.787821E01, 0.000000E00
8.772892E01, 0.000000E00
8.757892E01, 0.000000E00
8.742820E01, 0.000000E00
8.727677E01, 0.000000E00
8.712463E01, 0.000000E00
8.697179E01, 0.000000E00
8.681826E01, 0.000000E00
8.666403E01, 0.000000E00
8.650912E01, 0.000000E00
8.635352E01, 0.000000E00
8.619724E01, 0.000000E00
8.604030E01, 0.000000E00
8.588268E01, 0.000000E00
8.572440E01, 0.000000E00
8.556546E01, 0.000000E00
8.540586E01, 0.000000E00
8.524562E01, 0.000000E00
8.508473E01, 0.000000E00
8.492320E01, 0.000000E00
8.476104E01, 0.000000E00
8.459825E01, 0.000000E00
8.443483E01, 0.000000E00
8.427078E01, 0.000000E00
8.410613E01, 0.000000E00
8.394086E01, 0.000000E00
8.377499E01, 0.000000E00
8.360851E01, 0.000000E00
8.344144E01, 0.000000E00
8.327378E01, 0.000000E00
8.310553E01, 0.000000E00
8.293669E01, 0.000000E00
8.276728E01, 0.000000E00
8.259730E01, 0.000000E00
8.242676E01, 0.000000E00
8.225565E01, 0.000000E00
8.208398E01, 0.000000E00
8.191176E01, 0.000000E00
8.173900E01, 0.000000E00
8.156569E01, 0.000000E00
8.139185E01, 0.000000E00
8.121747E01, 0.000000E00
8.104257E01, 0.000000E00
8.086714E01, 0.000000E00
8.069120E01, 0.000000E00
8.051475E01, 0.000000E00
8.033779E01, 0.000000E00
8.016032E01, 0.000000E00
7.998236E01, 0.000000E00
7.980391E01, 0.000000E00
7.962497E01, 0.000000E00
7.944556E01, 0.000000E00
7.926566E01, 0.000000E00
7.908529E01, 0.000000E00
7.890446E01, 0.000000E00
7.872316E01, 0.000000E00
7.854141E01, 0.000000E00
7.835921E01, 0.000000E00
7.817656E01, 0.000000E00
7.799347E01, 0.000000E00
7.780994E01, 0.000000E00
7.762599E01, 0.000000E00
7.744160E01, 0.000000E00
7.725680E01, 0.000000E00
7.707158E01, 0.000000E00
7.688595E01, 0.000000E00
7.669992E01, 0.000000E00
7.651349E01, 0.000000E00
7.632666E01, 0.000000E00
7.613944E01, 0.000000E00
7.595183E01, 0.000000E00
7.576385E01, 0.000000E00
7.557549E01, 0.000000E00
7.538677E01, 0.000000E00
7.519767E01, 0.000000E00
7.500822E01, 0.000000E00
7.481842E01, 0.000000E00
7.462826E01, 0.000000E00
7.443776E01, 0.000000E00
7.424693E01, 0.000000E00
7.405576E01, 0.000000E00
7.386426E01, 0.000000E00
7.367244E01, 0.000000E00
7.348029E01, 0.000000E00
7.328784E01, 0.000000E00
7.309508E01, 0.000000E00
7.290201E01, 0.000000E00
7.270865E01, 0.000000E00
7.251499E01, 0.000000E00
7.232105E01, 0.000000E00
7.212682E01, 0.000000E00
7.193231E01, 0.000000E00
7.173754E01, 0.000000E00
7.154249E01, 0.000000E00
7.134718E01, 0.000000E00
7.115162E01, 0.000000E00
7.095580E01, 0.000000E00
7.075973E01, 0.000000E00
7.056342E01, 0.000000E00
7.036688E01, 0.000000E00
7.017010E01, 0.000000E00
6.997310E01, 0.000000E00
6.977587E01, 0.000000E00
6.957843E01, 0.000000E00
6.938077E01, 0.000000E00
6.918291E01, 0.000000E00
6.898484E01, 0.000000E00
6.878658E01, 0.000000E00
6.858812E01, 0.000000E00
6.838948E01, 0.000000E00
6.819065E01, 0.000000E00
6.799165E01, 0.000000E00
6.779247E01, 0.000000E00
6.759313E01, 0.000000E00
6.739362E01, 0.000000E00
6.719396E01, 0.000000E00
6.699414E01, 0.000000E00
6.679417E01, 0.000000E00
6.659407E01, 0.000000E00
6.639382E01, 0.000000E00
6.619344E01, 0.000000E00
6.599293E01, 0.000000E00
6.579230E01, 0.000000E00
6.559155E01, 0.000000E00
6.539068E01, 0.000000E00
6.518970E01, 0.000000E00
6.498863E01, 0.000000E00
6.478745E01, 0.000000E00
6.458617E01, 0.000000E00
6.438481E01, 0.000000E00
6.418336E01, 0.000000E00
6.398183E01, 0.000000E00
6.378022E01, 0.000000E00
6.357854E01, 0.000000E00
6.337680E01, 0.000000E00
6.317499E01, 0.000000E00
6.297313E01, 0.000000E00
6.277121E01, 0.000000E00
6.256925E01, 0.000000E00
6.236724E01, 0.000000E00
6.216520E01, 0.000000E00
6.196312E01, 0.000000E00
6.176101E01, 0.000000E00
6.155888E01, 0.000000E00
6.135672E01, 0.000000E00
6.115455E01, 0.000000E00
6.095237E01, 0.000000E00
6.075018E01, 0.000000E00
6.054799E01, 0.000000E00
6.034580E01, 0.000000E00
6.014362E01, 0.000000E00
5.994145E01, 0.000000E00
5.973930E01, 0.000000E00
5.953717E01, 0.000000E00
5.933506E01, 0.000000E00
5.913298E01, 0.000000E00
5.893093E01, 0.000000E00
5.872892E01, 0.000000E00
5.852695E01, 0.000000E00
5.832503E01, 0.000000E00
5.812316E01, 0.000000E00
5.792135E01, 0.000000E00
5.771959E01, 0.000000E00
5.751790E01, 0.000000E00
5.731628E01, 0.000000E00
5.711473E01, 0.000000E00
5.691325E01, 0.000000E00
5.671186E01, 0.000000E00
5.651054E01, 0.000000E00
5.630932E01, 0.000000E00
5.610819E01, 0.000000E00
5.590716E01, 0.000000E00
5.570623E01, 0.000000E00
5.550541E01, 0.000000E00
5.530469E01, 0.000000E00
5.510409E01, 0.000000E00
5.490361E01, 0.000000E00
5.470324E01, 0.000000E00
5.450301E01, 0.000000E00
5.430290E01, 0.000000E00
5.410292E01, 0.000000E00
5.390309E01, 0.000000E00
5.370339E01, 0.000000E00
5.350384E01, 0.000000E00
5.330444E01, 0.000000E00
5.310519E01, 0.000000E00
5.290610E01, 0.000000E00
5.270717E01, 0.000000E00
5.250840E01, 0.000000E00
5.230980E01, 0.000000E00
5.211138E01, 0.000000E00
5.191313E01, 0.000000E00
5.171506E01, 0.000000E00
5.151717E01, 0.000000E00
5.131947E01, 0.000000E00
5.112196E01, 0.000000E00
5.092464E01, 0.000000E00
5.072752E01, 0.000000E00
5.053061E01, 0.000000E00
5.033390E01, 0.000000E00
5.013739E01, 0.000000E00
4.994110E01, 0.000000E00
4.974503E01, 0.000000E00
4.954917E01, 0.000000E00
4.935354E01, 0.000000E00
4.915813E01, 0.000000E00
4.896296E01, 0.000000E00
4.876801E01, 0.000000E00
4.857330E01, 0.000000E00
4.837884E01, 0.000000E00
4.818461E01, 0.000000E00
4.799063E01, 0.000000E00
4.779690E01, 0.000000E00
4.760343E01, 0.000000E00
4.741021E01, 0.000000E00
4.721725E01, 0.000000E00
4.702455E01, 0.000000E00
4.683212E01, 0.000000E00
4.663996E01, 0.000000E00
4.644807E01, 0.000000E00
4.625645E01, 0.000000E00
4.606512E01, 0.000000E00
4.587406E01, 0.000000E00
4.568329E01, 0.000000E00
4.549281E01, 0.000000E00
4.530262E01, 0.000000E00
4.511273E01, 0.000000E00
4.492313E01, 0.000000E00
4.473383E01, 0.000000E00
4.454483E01, 0.000000E00
4.435614E01, 0.000000E00
4.416775E01, 0.000000E00
4.397968E01, 0.000000E00
4.379192E01, 0.000000E00
4.360448E01, 0.000000E00
4.341736E01, 0.000000E00
4.323056E01, 0.000000E00
4.304409E01, 0.000000E00
4.285794E01, 0.000000E00
4.267213E01, 0.000000E00
4.248665E01, 0.000000E00
4.230150E01, 0.000000E00
4.211670E01, 0.000000E00
4.193223E01, 0.000000E00
4.174811E01, 0.000000E00
4.156434E01, 0.000000E00
4.138091E01, 0.000000E00
4.119784E01, 0.000000E00
4.101512E01, 0.000000E00
4.083276E01, 0.000000E00
4.065075E01, 0.000000E00
4.046911E01, 0.000000E00
4.028783E01, 0.000000E00
4.010692E01, 0.000000E00
3.992638E01, 0.000000E00
3.974621E01, 0.000000E00
3.956641E01, 0.000000E00
3.938699E01, 0.000000E00
3.920794E01, 0.000000E00
3.902928E01, 0.000000E00
3.885099E01, 0.000000E00
3.867310E01, 0.000000E00
3.849559E01, 0.000000E00
3.831846E01, 0.000000E00
3.814173E01, 0.000000E00
3.796539E01, 0.000000E00
3.778945E01, 0.000000E00
3.761391E01, 0.000000E00
3.743876E01, 0.000000E00
3.726402E01, 0.000000E00
3.708968E01, 0.000000E00
3.691574E01, 0.000000E00
3.674221E01, 0.000000E00
3.656910E01, 0.000000E00
3.639639E01, 0.000000E00
3.622409E01, 0.000000E00
3.605221E01, 0.000000E00
3.588075E01, 0.000000E00
3.570971E01, 0.000000E00
3.553909E01, 0.000000E00
3.536888E01, 0.000000E00
3.519911E01, 0.000000E00
3.502976E01, 0.000000E00
3.486083E01, 0.000000E00
3.469234E01, 0.000000E00
3.452427E01, 0.000000E00
3.435664E01, 0.000000E00
3.418944E01, 0.000000E00
3.402268E01, 0.000000E00
3.385635E01, 0.000000E00
3.369047E01, 0.000000E00
3.352502E01, 0.000000E00
3.336002E01, 0.000000E00
3.319546E01, 0.000000E00
3.303134E01, 0.000000E00
3.286767E01, 0.000000E00
3.270445E01, 0.000000E00
3.254167E01, 0.000000E00
3.237935E01, 0.000000E00
3.221748E01, 0.000000E00
3.205606E01, 0.000000E00
3.189509E01, 0.000000E00
3.173459E01, 0.000000E00
3.157453E01, 0.000000E00
3.141494E01, 0.000000E00
3.125581E01, 0.000000E00
3.109713E01, 0.000000E00
3.093892E01, 0.000000E00
3.078117E01, 0.000000E00
3.062388E01, 0.000000E00
3.046706E01, 0.000000E00
3.031071E01, 0.000000E00
3.015482E01, 0.000000E00
2.999940E01, 0.000000E00
2.984446E01, 0.000000E00
2.968998E01, 0.000000E00
2.953597E01, 0.000000E00
2.938243E01, 0.000000E00
2.922937E01, 0.000000E00
2.907678E01, 0.000000E00
2.892467E01, 0.000000E00
2.877304E01, 0.000000E00
2.862188E01, 0.000000E00
2.847120E01, 0.000000E00
2.832099E01, 0.000000E00
2.817127E01, 0.000000E00
2.802202E01, 0.000000E00
2.787326E01, 0.000000E00
2.772498E01, 0.000000E00
2.757718E01, 0.000000E00
2.742987E01, 0.000000E00
2.728303E01, 0.000000E00
2.713669E01, 0.000000E00
2.699082E01, 0.000000E00
2.684545E01, 0.000000E00
2.670056E01, 0.000000E00
2.655615E01, 0.000000E00
2.641224E01, 0.000000E00
2.626881E01, 0.000000E00
2.612587E01, 0.000000E00
2.598342E01, 0.000000E00
2.584146E01, 0.000000E00
2.569999E01, 0.000000E00
2.555901E01, 0.000000E00
2.541852E01, 0.000000E00
2.527852E01, 0.000000E00
2.513901E01, 0.000000E00
2.500000E01, 0.000000E00
##END=
