# Supplementary material for: Redox regulation of KV7 channels through EF3 hand of calmodulin
Source: eLife. 2023 Feb 20;12:e81961. doi: 10.7554/eLife.81961 (PMC9988260; doi:10.7554/eLife.81961)
Supplement: Figure 4—source data 2. [file elife-81961-fig4-data2.zip › 20/spnam2]

##TITLE= BIP 720_100_10, 1200 points
##JCAMP-DX= 5.00 Bruker JCAMP library
##DATA TYPE= Shape Data
##ORIGIN= Bruker BioSpin GmbH
##OWNER= <nmr>
##DATE= 2009/03/10
##TIME= 12:01:44
##$SHAPE_PARAMETERS= Type: null
##MINX= 1.000000E02
##MAXX= 1.000000E02
##MINY= 0.000000E00
##MAXY= 3.572558E02
##$SHAPE_EXMODE= Inversion
##$SHAPE_TOTROT= 1.800000E02
##$SHAPE_TYPE= Inversion
##$SHAPE_USER_DEF= 
##$SHAPE_REPHFAC= 
##$SHAPE_BWFAC= 3.692000E00
##$SHAPE_BWFAC50= 
##$SHAPE_INTEGFAC= 3.902457E-01
##$SHAPE_MODE= 0
##NPOINTS= 1200
##XYPOINTS= (XY..XY)
1.000000E02, 5.210000E01
1.000000E02, 5.176478E01
1.000000E02, 5.127492E01
1.000000E02, 5.063565E01
1.000000E02, 4.985224E01
1.000000E02, 4.892993E01
1.000000E02, 4.787395E01
1.000000E02, 4.668957E01
1.000000E02, 4.538203E01
1.000000E02, 4.395657E01
1.000000E02, 4.241845E01
1.000000E02, 4.077290E01
1.000000E02, 3.902519E01
1.000000E02, 3.715427E01
1.000000E02, 3.511754E01
1.000000E02, 3.292866E01
1.000000E02, 3.059440E01
1.000000E02, 2.812151E01
1.000000E02, 2.551676E01
1.000000E02, 2.278691E01
1.000000E02, 1.993872E01
1.000000E02, 1.697895E01
1.000000E02, 1.391436E01
1.000000E02, 1.075172E01
1.000000E02, 7.497780E00
1.000000E02, 4.159300E00
1.000000E02, 7.430600E-01
1.000000E02, 3.572558E02
1.000000E02, 3.537043E02
1.000000E02, 3.500953E02
1.000000E02, 3.464356E02
1.000000E02, 3.427964E02
1.000000E02, 3.392627E02
1.000000E02, 3.358288E02
1.000000E02, 3.324921E02
1.000000E02, 3.292500E02
1.000000E02, 3.260999E02
1.000000E02, 3.230393E02
1.000000E02, 3.200656E02
1.000000E02, 3.171763E02
1.000000E02, 3.143686E02
1.000000E02, 3.116402E02
1.000000E02, 3.089884E02
1.000000E02, 3.064106E02
1.000000E02, 3.039042E02
1.000000E02, 3.014668E02
1.000000E02, 2.990957E02
1.000000E02, 2.967883E02
1.000000E02, 2.945420E02
1.000000E02, 2.923544E02
1.000000E02, 2.902228E02
1.000000E02, 2.881446E02
1.000000E02, 2.861174E02
1.000000E02, 2.841384E02
1.000000E02, 2.822052E02
1.000000E02, 2.803151E02
1.000000E02, 2.784656E02
1.000000E02, 2.766541E02
1.000000E02, 2.748780E02
1.000000E02, 2.731348E02
1.000000E02, 2.714220E02
1.000000E02, 2.697421E02
1.000000E02, 2.680890E02
1.000000E02, 2.664657E02
1.000000E02, 2.648716E02
1.000000E02, 2.633060E02
1.000000E02, 2.617683E02
1.000000E02, 2.602579E02
1.000000E02, 2.587742E02
1.000000E02, 2.573165E02
1.000000E02, 2.558843E02
1.000000E02, 2.544768E02
1.000000E02, 2.530936E02
1.000000E02, 2.517340E02
1.000000E02, 2.503973E02
1.000000E02, 2.490830E02
1.000000E02, 2.477904E02
1.000000E02, 2.465189E02
1.000000E02, 2.452679E02
1.000000E02, 2.440368E02
1.000000E02, 2.428249E02
1.000000E02, 2.416317E02
1.000000E02, 2.404565E02
1.000000E02, 2.392987E02
1.000000E02, 2.381576E02
1.000000E02, 2.370328E02
1.000000E02, 2.359234E02
1.000000E02, 2.348290E02
1.000000E02, 2.337489E02
1.000000E02, 2.326825E02
1.000000E02, 2.316292E02
1.000000E02, 2.305883E02
1.000000E02, 2.295592E02
1.000000E02, 2.285414E02
1.000000E02, 2.275342E02
1.000000E02, 2.265369E02
1.000000E02, 2.255490E02
1.000000E02, 2.245698E02
1.000000E02, 2.235988E02
1.000000E02, 2.226353E02
1.000000E02, 2.216786E02
1.000000E02, 2.207283E02
1.000000E02, 2.197835E02
1.000000E02, 2.188438E02
1.000000E02, 2.179086E02
1.000000E02, 2.169771E02
1.000000E02, 2.160488E02
1.000000E02, 2.151230E02
1.000000E02, 2.141992E02
1.000000E02, 2.132767E02
1.000000E02, 2.123550E02
1.000000E02, 2.114333E02
1.000000E02, 2.105110E02
1.000000E02, 2.095877E02
1.000000E02, 2.086625E02
1.000000E02, 2.077350E02
1.000000E02, 2.068044E02
1.000000E02, 2.058703E02
1.000000E02, 2.049318E02
1.000000E02, 2.039886E02
1.000000E02, 2.030398E02
1.000000E02, 2.020906E02
1.000000E02, 2.011412E02
1.000000E02, 2.001941E02
1.000000E02, 1.992494E02
1.000000E02, 1.983070E02
1.000000E02, 1.973669E02
1.000000E02, 1.964292E02
1.000000E02, 1.954938E02
1.000000E02, 1.945608E02
1.000000E02, 1.936302E02
1.000000E02, 1.927019E02
1.000000E02, 1.917760E02
1.000000E02, 1.908524E02
1.000000E02, 1.899312E02
1.000000E02, 1.890124E02
1.000000E02, 1.880959E02
1.000000E02, 1.871818E02
1.000000E02, 1.862701E02
1.000000E02, 1.853608E02
1.000000E02, 1.844539E02
1.000000E02, 1.835493E02
1.000000E02, 1.826472E02
1.000000E02, 1.817474E02
1.000000E02, 1.808500E02
1.000000E02, 1.799550E02
1.000000E02, 1.790624E02
1.000000E02, 1.781722E02
1.000000E02, 1.772845E02
1.000000E02, 1.763991E02
1.000000E02, 1.755162E02
1.000000E02, 1.746356E02
1.000000E02, 1.737575E02
1.000000E02, 1.728818E02
1.000000E02, 1.720086E02
1.000000E02, 1.711377E02
1.000000E02, 1.702693E02
1.000000E02, 1.694033E02
1.000000E02, 1.685398E02
1.000000E02, 1.676786E02
1.000000E02, 1.668200E02
1.000000E02, 1.659638E02
1.000000E02, 1.651100E02
1.000000E02, 1.642586E02
1.000000E02, 1.634098E02
1.000000E02, 1.625634E02
1.000000E02, 1.617194E02
1.000000E02, 1.608779E02
1.000000E02, 1.600388E02
1.000000E02, 1.592023E02
1.000000E02, 1.583682E02
1.000000E02, 1.575365E02
1.000000E02, 1.567074E02
1.000000E02, 1.558807E02
1.000000E02, 1.550565E02
1.000000E02, 1.542348E02
1.000000E02, 1.534156E02
1.000000E02, 1.525988E02
1.000000E02, 1.517846E02
1.000000E02, 1.509729E02
1.000000E02, 1.501636E02
1.000000E02, 1.493569E02
1.000000E02, 1.485526E02
1.000000E02, 1.477509E02
1.000000E02, 1.469517E02
1.000000E02, 1.461550E02
1.000000E02, 1.453608E02
1.000000E02, 1.445691E02
1.000000E02, 1.437799E02
1.000000E02, 1.429933E02
1.000000E02, 1.422092E02
1.000000E02, 1.414276E02
1.000000E02, 1.406486E02
1.000000E02, 1.398721E02
1.000000E02, 1.390981E02
1.000000E02, 1.383267E02
1.000000E02, 1.375578E02
1.000000E02, 1.367915E02
1.000000E02, 1.360277E02
1.000000E02, 1.352665E02
1.000000E02, 1.345078E02
1.000000E02, 1.337517E02
1.000000E02, 1.329981E02
1.000000E02, 1.322472E02
1.000000E02, 1.314987E02
1.000000E02, 1.307529E02
1.000000E02, 1.300096E02
1.000000E02, 1.292689E02
1.000000E02, 1.285308E02
1.000000E02, 1.277952E02
1.000000E02, 1.270623E02
1.000000E02, 1.263319E02
1.000000E02, 1.256041E02
1.000000E02, 1.248790E02
1.000000E02, 1.241564E02
1.000000E02, 1.234364E02
1.000000E02, 1.227190E02
1.000000E02, 1.220042E02
1.000000E02, 1.212920E02
1.000000E02, 1.205825E02
1.000000E02, 1.198755E02
1.000000E02, 1.191712E02
1.000000E02, 1.184695E02
1.000000E02, 1.177704E02
1.000000E02, 1.170739E02
1.000000E02, 1.163801E02
1.000000E02, 1.156889E02
1.000000E02, 1.150003E02
1.000000E02, 1.143144E02
1.000000E02, 1.136311E02
1.000000E02, 1.129504E02
1.000000E02, 1.122724E02
1.000000E02, 1.115970E02
1.000000E02, 1.109243E02
1.000000E02, 1.102543E02
1.000000E02, 1.095869E02
1.000000E02, 1.089221E02
1.000000E02, 1.082600E02
1.000000E02, 1.076006E02
1.000000E02, 1.069439E02
1.000000E02, 1.062898E02
1.000000E02, 1.056296E02
1.000000E02, 1.049811E02
1.000000E02, 1.043355E02
1.000000E02, 1.036928E02
1.000000E02, 1.030529E02
1.000000E02, 1.024159E02
1.000000E02, 1.017817E02
1.000000E02, 1.011502E02
1.000000E02, 1.005216E02
1.000000E02, 9.989572E01
1.000000E02, 9.927260E01
1.000000E02, 9.865222E01
1.000000E02, 9.803456E01
1.000000E02, 9.741961E01
1.000000E02, 9.680735E01
1.000000E02, 9.619777E01
1.000000E02, 9.559085E01
1.000000E02, 9.498657E01
1.000000E02, 9.438493E01
1.000000E02, 9.378591E01
1.000000E02, 9.318948E01
1.000000E02, 9.259564E01
1.000000E02, 9.200437E01
1.000000E02, 9.141566E01
1.000000E02, 9.082949E01
1.000000E02, 9.024584E01
1.000000E02, 8.966470E01
1.000000E02, 8.908605E01
1.000000E02, 8.850988E01
1.000000E02, 8.793618E01
1.000000E02, 8.736492E01
1.000000E02, 8.679610E01
1.000000E02, 8.622969E01
1.000000E02, 8.566569E01
1.000000E02, 8.510407E01
1.000000E02, 8.454482E01
1.000000E02, 8.398793E01
1.000000E02, 8.343339E01
1.000000E02, 8.288116E01
1.000000E02, 8.233125E01
1.000000E02, 8.178364E01
1.000000E02, 8.123830E01
1.000000E02, 8.069523E01
1.000000E02, 8.015441E01
1.000000E02, 7.961582E01
1.000000E02, 7.907945E01
1.000000E02, 7.854528E01
1.000000E02, 7.801331E01
1.000000E02, 7.748350E01
1.000000E02, 7.695586E01
1.000000E02, 7.643035E01
1.000000E02, 7.590698E01
1.000000E02, 7.538571E01
1.000000E02, 7.486654E01
1.000000E02, 7.434946E01
1.000000E02, 7.383444E01
1.000000E02, 7.332147E01
1.000000E02, 7.281053E01
1.000000E02, 7.230162E01
1.000000E02, 7.179471E01
1.000000E02, 7.128979E01
1.000000E02, 7.078685E01
1.000000E02, 7.028586E01
1.000000E02, 6.978682E01
1.000000E02, 6.928970E01
1.000000E02, 6.879450E01
1.000000E02, 6.830120E01
1.000000E02, 6.780978E01
1.000000E02, 6.732023E01
1.000000E02, 6.683253E01
1.000000E02, 6.634667E01
1.000000E02, 6.586263E01
1.000000E02, 6.538039E01
1.000000E02, 6.489995E01
1.000000E02, 6.442128E01
1.000000E02, 6.394437E01
1.000000E02, 6.346921E01
1.000000E02, 6.299578E01
1.000000E02, 6.252406E01
1.000000E02, 6.205404E01
1.000000E02, 6.158571E01
1.000000E02, 6.111905E01
1.000000E02, 6.065403E01
1.000000E02, 6.019066E01
1.000000E02, 5.972891E01
1.000000E02, 5.926877E01
1.000000E02, 5.881022E01
1.000000E02, 5.835324E01
1.000000E02, 5.789783E01
1.000000E02, 5.744397E01
1.000000E02, 5.699164E01
1.000000E02, 5.654082E01
1.000000E02, 5.609150E01
1.000000E02, 5.564367E01
1.000000E02, 5.519731E01
1.000000E02, 5.475241E01
1.000000E02, 5.430894E01
1.000000E02, 5.386690E01
1.000000E02, 5.342627E01
1.000000E02, 5.298703E01
1.000000E02, 5.254917E01
1.000000E02, 5.211267E01
1.000000E02, 5.167752E01
1.000000E02, 5.124370E01
1.000000E02, 5.081120E01
1.000000E02, 5.038001E01
1.000000E02, 4.995010E01
1.000000E02, 4.952146E01
1.000000E02, 4.909408E01
1.000000E02, 4.866794E01
1.000000E02, 4.824302E01
1.000000E02, 4.781932E01
1.000000E02, 4.739681E01
1.000000E02, 4.697548E01
1.000000E02, 4.655531E01
1.000000E02, 4.613630E01
1.000000E02, 4.571842E01
1.000000E02, 4.530165E01
1.000000E02, 4.488599E01
1.000000E02, 4.447142E01
1.000000E02, 4.406191E01
1.000000E02, 4.364992E01
1.000000E02, 4.323940E01
1.000000E02, 4.283037E01
1.000000E02, 4.242282E01
1.000000E02, 4.201676E01
1.000000E02, 4.161221E01
1.000000E02, 4.120917E01
1.000000E02, 4.080765E01
1.000000E02, 4.040766E01
1.000000E02, 4.000920E01
1.000000E02, 3.961228E01
1.000000E02, 3.921691E01
1.000000E02, 3.882310E01
1.000000E02, 3.843085E01
1.000000E02, 3.804018E01
1.000000E02, 3.765109E01
1.000000E02, 3.726359E01
1.000000E02, 3.687768E01
1.000000E02, 3.649338E01
1.000000E02, 3.611069E01
1.000000E02, 3.572962E01
1.000000E02, 3.535018E01
1.000000E02, 3.497238E01
1.000000E02, 3.459622E01
1.000000E02, 3.422170E01
1.000000E02, 3.384885E01
1.000000E02, 3.347767E01
1.000000E02, 3.310816E01
1.000000E02, 3.274033E01
1.000000E02, 3.237419E01
1.000000E02, 3.200975E01
1.000000E02, 3.164702E01
1.000000E02, 3.128600E01
1.000000E02, 3.092670E01
1.000000E02, 3.056913E01
1.000000E02, 3.021330E01
1.000000E02, 2.985921E01
1.000000E02, 2.950688E01
1.000000E02, 2.915630E01
1.000000E02, 2.880749E01
1.000000E02, 2.846046E01
1.000000E02, 2.811522E01
1.000000E02, 2.777176E01
1.000000E02, 2.743011E01
1.000000E02, 2.709026E01
1.000000E02, 2.675222E01
1.000000E02, 2.641601E01
1.000000E02, 2.608163E01
1.000000E02, 2.574909E01
1.000000E02, 2.541840E01
1.000000E02, 2.508956E01
1.000000E02, 2.476258E01
1.000000E02, 2.443747E01
1.000000E02, 2.411423E01
1.000000E02, 2.379289E01
1.000000E02, 2.347343E01
1.000000E02, 2.315588E01
1.000000E02, 2.284023E01
1.000000E02, 2.252650E01
1.000000E02, 2.221470E01
1.000000E02, 2.190483E01
1.000000E02, 2.159689E01
1.000000E02, 2.129091E01
1.000000E02, 2.098688E01
1.000000E02, 2.068481E01
1.000000E02, 2.038471E01
1.000000E02, 2.008660E01
1.000000E02, 1.979047E01
1.000000E02, 1.949633E01
1.000000E02, 1.920420E01
1.000000E02, 1.891407E01
1.000000E02, 1.862597E01
1.000000E02, 1.833989E01
1.000000E02, 1.805584E01
1.000000E02, 1.777383E01
1.000000E02, 1.749387E01
1.000000E02, 1.721597E01
1.000000E02, 1.694014E01
1.000000E02, 1.666637E01
1.000000E02, 1.639469E01
1.000000E02, 1.612509E01
1.000000E02, 1.585759E01
1.000000E02, 1.559220E01
1.000000E02, 1.532891E01
1.000000E02, 1.506775E01
1.000000E02, 1.480871E01
1.000000E02, 1.455180E01
1.000000E02, 1.429704E01
1.000000E02, 1.404443E01
1.000000E02, 1.379398E01
1.000000E02, 1.354569E01
1.000000E02, 1.329957E01
1.000000E02, 1.305564E01
1.000000E02, 1.281390E01
1.000000E02, 1.257435E01
1.000000E02, 1.233701E01
1.000000E02, 1.210188E01
1.000000E02, 1.186898E01
1.000000E02, 1.163830E01
1.000000E02, 1.140985E01
1.000000E02, 1.118365E01
1.000000E02, 1.095971E01
1.000000E02, 1.073802E01
1.000000E02, 1.051860E01
1.000000E02, 1.030145E01
1.000000E02, 1.008659E01
1.000000E02, 9.874010E00
1.000000E02, 9.663740E00
1.000000E02, 9.455770E00
1.000000E02, 9.250120E00
1.000000E02, 9.046790E00
1.000000E02, 8.845790E00
1.000000E02, 8.647120E00
1.000000E02, 8.450800E00
1.000000E02, 8.256830E00
1.000000E02, 8.065230E00
1.000000E02, 7.875990E00
1.000000E02, 7.689130E00
1.000000E02, 7.504660E00
1.000000E02, 7.320580E00
1.000000E02, 7.141420E00
1.000000E02, 6.965200E00
1.000000E02, 6.791910E00
1.000000E02, 6.621510E00
1.000000E02, 6.453980E00
1.000000E02, 6.289300E00
1.000000E02, 6.127440E00
1.000000E02, 5.968390E00
1.000000E02, 5.812100E00
1.000000E02, 5.658570E00
1.000000E02, 5.507770E00
1.000000E02, 5.359660E00
1.000000E02, 5.214230E00
1.000000E02, 5.071460E00
1.000000E02, 4.931310E00
1.000000E02, 4.793770E00
1.000000E02, 4.658800E00
1.000000E02, 4.526390E00
1.000000E02, 4.396510E00
1.000000E02, 4.269140E00
1.000000E02, 4.144250E00
1.000000E02, 4.021820E00
1.000000E02, 3.901820E00
1.000000E02, 3.784230E00
1.000000E02, 3.669020E00
1.000000E02, 3.556170E00
1.000000E02, 3.445660E00
1.000000E02, 3.337460E00
1.000000E02, 3.231550E00
1.000000E02, 3.127890E00
1.000000E02, 3.026480E00
1.000000E02, 2.927280E00
1.000000E02, 2.830270E00
1.000000E02, 2.735420E00
1.000000E02, 2.642720E00
1.000000E02, 2.552130E00
1.000000E02, 2.463630E00
1.000000E02, 2.377200E00
1.000000E02, 2.292810E00
1.000000E02, 2.210440E00
1.000000E02, 2.130060E00
1.000000E02, 2.051650E00
1.000000E02, 1.975190E00
1.000000E02, 1.900650E00
1.000000E02, 1.828010E00
1.000000E02, 1.757230E00
1.000000E02, 1.688310E00
1.000000E02, 1.621210E00
1.000000E02, 1.555900E00
1.000000E02, 1.492380E00
1.000000E02, 1.430600E00
1.000000E02, 1.370550E00
1.000000E02, 1.312190E00
1.000000E02, 1.255520E00
1.000000E02, 1.200500E00
1.000000E02, 1.147100E00
1.000000E02, 1.095310E00
1.000000E02, 1.045100E00
1.000000E02, 9.964500E-01
1.000000E02, 9.493200E-01
1.000000E02, 9.037000E-01
1.000000E02, 8.595600E-01
1.000000E02, 8.168800E-01
1.000000E02, 7.756300E-01
1.000000E02, 7.358000E-01
1.000000E02, 6.973400E-01
1.000000E02, 6.602500E-01
1.000000E02, 6.244900E-01
1.000000E02, 5.900400E-01
1.000000E02, 5.568800E-01
1.000000E02, 5.249800E-01
1.000000E02, 4.943100E-01
1.000000E02, 4.648600E-01
1.000000E02, 4.366100E-01
1.000000E02, 4.095100E-01
1.000000E02, 3.835500E-01
1.000000E02, 3.587200E-01
1.000000E02, 3.349700E-01
1.000000E02, 3.122900E-01
1.000000E02, 2.906500E-01
1.000000E02, 2.700300E-01
1.000000E02, 2.504000E-01
1.000000E02, 2.317500E-01
1.000000E02, 2.140400E-01
1.000000E02, 1.972500E-01
1.000000E02, 1.813500E-01
1.000000E02, 1.663300E-01
1.000000E02, 1.521500E-01
1.000000E02, 1.388000E-01
1.000000E02, 1.262500E-01
1.000000E02, 1.144700E-01
1.000000E02, 1.034400E-01
1.000000E02, 9.314000E-02
1.000000E02, 8.354000E-02
1.000000E02, 7.461000E-02
1.000000E02, 6.634000E-02
1.000000E02, 5.869000E-02
1.000000E02, 5.165000E-02
1.000000E02, 4.519000E-02
1.000000E02, 3.928000E-02
1.000000E02, 3.391000E-02
1.000000E02, 2.903000E-02
1.000000E02, 2.465000E-02
1.000000E02, 2.071000E-02
1.000000E02, 1.721000E-02
1.000000E02, 1.412000E-02
1.000000E02, 1.142000E-02
1.000000E02, 9.070000E-03
1.000000E02, 7.060000E-03
1.000000E02, 5.360000E-03
1.000000E02, 3.940000E-03
1.000000E02, 2.790000E-03
1.000000E02, 1.870000E-03
1.000000E02, 1.170000E-03
1.000000E02, 6.600000E-04
1.000000E02, 3.100000E-04
1.000000E02, 1.000000E-04
1.000000E02, 1.000000E-05
1.000000E02, 1.000000E-05
1.000000E02, 1.000000E-04
1.000000E02, 3.100000E-04
1.000000E02, 6.600000E-04
1.000000E02, 1.170000E-03
1.000000E02, 1.870000E-03
1.000000E02, 2.790000E-03
1.000000E02, 3.940000E-03
1.000000E02, 5.360000E-03
1.000000E02, 7.060000E-03
1.000000E02, 9.070000E-03
1.000000E02, 1.142000E-02
1.000000E02, 1.412000E-02
1.000000E02, 1.721000E-02
1.000000E02, 2.071000E-02
1.000000E02, 2.465000E-02
1.000000E02, 2.903000E-02
1.000000E02, 3.391000E-02
1.000000E02, 3.928000E-02
1.000000E02, 4.519000E-02
1.000000E02, 5.165000E-02
1.000000E02, 5.869000E-02
1.000000E02, 6.634000E-02
1.000000E02, 7.461000E-02
1.000000E02, 8.354000E-02
1.000000E02, 9.314000E-02
1.000000E02, 1.034400E-01
1.000000E02, 1.144700E-01
1.000000E02, 1.262500E-01
1.000000E02, 1.388000E-01
1.000000E02, 1.521500E-01
1.000000E02, 1.663300E-01
1.000000E02, 1.813500E-01
1.000000E02, 1.972500E-01
1.000000E02, 2.140400E-01
1.000000E02, 2.317500E-01
1.000000E02, 2.504000E-01
1.000000E02, 2.700300E-01
1.000000E02, 2.906500E-01
1.000000E02, 3.122900E-01
1.000000E02, 3.349700E-01
1.000000E02, 3.587200E-01
1.000000E02, 3.835500E-01
1.000000E02, 4.095100E-01
1.000000E02, 4.366100E-01
1.000000E02, 4.648600E-01
1.000000E02, 4.943100E-01
1.000000E02, 5.249800E-01
1.000000E02, 5.568800E-01
1.000000E02, 5.900400E-01
1.000000E02, 6.244900E-01
1.000000E02, 6.602500E-01
1.000000E02, 6.973400E-01
1.000000E02, 7.358000E-01
1.000000E02, 7.756300E-01
1.000000E02, 8.168800E-01
1.000000E02, 8.595600E-01
1.000000E02, 9.037000E-01
1.000000E02, 9.493200E-01
1.000000E02, 9.964500E-01
1.000000E02, 1.045100E00
1.000000E02, 1.095310E00
1.000000E02, 1.147100E00
1.000000E02, 1.200500E00
1.000000E02, 1.255520E00
1.000000E02, 1.312190E00
1.000000E02, 1.370550E00
1.000000E02, 1.430600E00
1.000000E02, 1.492380E00
1.000000E02, 1.555900E00
1.000000E02, 1.621210E00
1.000000E02, 1.688310E00
1.000000E02, 1.757230E00
1.000000E02, 1.828010E00
1.000000E02, 1.900650E00
1.000000E02, 1.975190E00
1.000000E02, 2.051650E00
1.000000E02, 2.130060E00
1.000000E02, 2.210440E00
1.000000E02, 2.292810E00
1.000000E02, 2.377200E00
1.000000E02, 2.463630E00
1.000000E02, 2.552130E00
1.000000E02, 2.642720E00
1.000000E02, 2.735420E00
1.000000E02, 2.830270E00
1.000000E02, 2.927280E00
1.000000E02, 3.026480E00
1.000000E02, 3.127890E00
1.000000E02, 3.231550E00
1.000000E02, 3.337460E00
1.000000E02, 3.445660E00
1.000000E02, 3.556170E00
1.000000E02, 3.669020E00
1.000000E02, 3.784230E00
1.000000E02, 3.901820E00
1.000000E02, 4.021820E00
1.000000E02, 4.144250E00
1.000000E02, 4.269140E00
1.000000E02, 4.396510E00
1.000000E02, 4.526390E00
1.000000E02, 4.658800E00
1.000000E02, 4.793770E00
1.000000E02, 4.931310E00
1.000000E02, 5.071460E00
1.000000E02, 5.214230E00
1.000000E02, 5.359660E00
1.000000E02, 5.507770E00
1.000000E02, 5.658570E00
1.000000E02, 5.812100E00
1.000000E02, 5.968390E00
1.000000E02, 6.127440E00
1.000000E02, 6.289300E00
1.000000E02, 6.453980E00
1.000000E02, 6.621510E00
1.000000E02, 6.791910E00
1.000000E02, 6.965200E00
1.000000E02, 7.141420E00
1.000000E02, 7.320580E00
1.000000E02, 7.504660E00
1.000000E02, 7.689130E00
1.000000E02, 7.875990E00
1.000000E02, 8.065230E00
1.000000E02, 8.256830E00
1.000000E02, 8.450800E00
1.000000E02, 8.647120E00
1.000000E02, 8.845790E00
1.000000E02, 9.046790E00
1.000000E02, 9.250120E00
1.000000E02, 9.455770E00
1.000000E02, 9.663740E00
1.000000E02, 9.874010E00
1.000000E02, 1.008659E01
1.000000E02, 1.030145E01
1.000000E02, 1.051860E01
1.000000E02, 1.073802E01
1.000000E02, 1.095971E01
1.000000E02, 1.118365E01
1.000000E02, 1.140985E01
1.000000E02, 1.163830E01
1.000000E02, 1.186898E01
1.000000E02, 1.210188E01
1.000000E02, 1.233701E01
1.000000E02, 1.257435E01
1.000000E02, 1.281390E01
1.000000E02, 1.305564E01
1.000000E02, 1.329957E01
1.000000E02, 1.354569E01
1.000000E02, 1.379398E01
1.000000E02, 1.404443E01
1.000000E02, 1.429704E01
1.000000E02, 1.455180E01
1.000000E02, 1.480871E01
1.000000E02, 1.506775E01
1.000000E02, 1.532891E01
1.000000E02, 1.559220E01
1.000000E02, 1.585759E01
1.000000E02, 1.612509E01
1.000000E02, 1.639469E01
1.000000E02, 1.666637E01
1.000000E02, 1.694014E01
1.000000E02, 1.721597E01
1.000000E02, 1.749387E01
1.000000E02, 1.777383E01
1.000000E02, 1.805584E01
1.000000E02, 1.833989E01
1.000000E02, 1.862597E01
1.000000E02, 1.891407E01
1.000000E02, 1.920420E01
1.000000E02, 1.949633E01
1.000000E02, 1.979047E01
1.000000E02, 2.008660E01
1.000000E02, 2.038471E01
1.000000E02, 2.068481E01
1.000000E02, 2.098688E01
1.000000E02, 2.129091E01
1.000000E02, 2.159689E01
1.000000E02, 2.190483E01
1.000000E02, 2.221470E01
1.000000E02, 2.252650E01
1.000000E02, 2.284023E01
1.000000E02, 2.315588E01
1.000000E02, 2.347343E01
1.000000E02, 2.379289E01
1.000000E02, 2.411423E01
1.000000E02, 2.443747E01
1.000000E02, 2.476258E01
1.000000E02, 2.508956E01
1.000000E02, 2.541840E01
1.000000E02, 2.574909E01
1.000000E02, 2.608163E01
1.000000E02, 2.641601E01
1.000000E02, 2.675222E01
1.000000E02, 2.709026E01
1.000000E02, 2.743011E01
1.000000E02, 2.777176E01
1.000000E02, 2.811522E01
1.000000E02, 2.846046E01
1.000000E02, 2.880749E01
1.000000E02, 2.915630E01
1.000000E02, 2.950688E01
1.000000E02, 2.985921E01
1.000000E02, 3.021330E01
1.000000E02, 3.056913E01
1.000000E02, 3.092670E01
1.000000E02, 3.128600E01
1.000000E02, 3.164702E01
1.000000E02, 3.200975E01
1.000000E02, 3.237419E01
1.000000E02, 3.274033E01
1.000000E02, 3.310816E01
1.000000E02, 3.347767E01
1.000000E02, 3.384885E01
1.000000E02, 3.422170E01
1.000000E02, 3.459622E01
1.000000E02, 3.497238E01
1.000000E02, 3.535018E01
1.000000E02, 3.572962E01
1.000000E02, 3.611069E01
1.000000E02, 3.649338E01
1.000000E02, 3.687768E01
1.000000E02, 3.726359E01
1.000000E02, 3.765109E01
1.000000E02, 3.804018E01
1.000000E02, 3.843085E01
1.000000E02, 3.882310E01
1.000000E02, 3.921691E01
1.000000E02, 3.961228E01
1.000000E02, 4.000920E01
1.000000E02, 4.040766E01
1.000000E02, 4.080765E01
1.000000E02, 4.120917E01
1.000000E02, 4.161221E01
1.000000E02, 4.201676E01
1.000000E02, 4.242282E01
1.000000E02, 4.283037E01
1.000000E02, 4.323940E01
1.000000E02, 4.364992E01
1.000000E02, 4.406191E01
1.000000E02, 4.447142E01
1.000000E02, 4.488599E01
1.000000E02, 4.530165E01
1.000000E02, 4.571842E01
1.000000E02, 4.613630E01
1.000000E02, 4.655531E01
1.000000E02, 4.697548E01
1.000000E02, 4.739681E01
1.000000E02, 4.781932E01
1.000000E02, 4.824302E01
1.000000E02, 4.866794E01
1.000000E02, 4.909408E01
1.000000E02, 4.952146E01
1.000000E02, 4.995010E01
1.000000E02, 5.038001E01
1.000000E02, 5.081120E01
1.000000E02, 5.124370E01
1.000000E02, 5.167752E01
1.000000E02, 5.211267E01
1.000000E02, 5.254917E01
1.000000E02, 5.298703E01
1.000000E02, 5.342627E01
1.000000E02, 5.386690E01
1.000000E02, 5.430894E01
1.000000E02, 5.475241E01
1.000000E02, 5.519731E01
1.000000E02, 5.564367E01
1.000000E02, 5.609150E01
1.000000E02, 5.654082E01
1.000000E02, 5.699164E01
1.000000E02, 5.744397E01
1.000000E02, 5.789783E01
1.000000E02, 5.835324E01
1.000000E02, 5.881022E01
1.000000E02, 5.926877E01
1.000000E02, 5.972891E01
1.000000E02, 6.019066E01
1.000000E02, 6.065403E01
1.000000E02, 6.111905E01
1.000000E02, 6.158571E01
1.000000E02, 6.205404E01
1.000000E02, 6.252406E01
1.000000E02, 6.299578E01
1.000000E02, 6.346921E01
1.000000E02, 6.394437E01
1.000000E02, 6.442128E01
1.000000E02, 6.489995E01
1.000000E02, 6.538039E01
1.000000E02, 6.586263E01
1.000000E02, 6.634667E01
1.000000E02, 6.683253E01
1.000000E02, 6.732023E01
1.000000E02, 6.780978E01
1.000000E02, 6.830120E01
1.000000E02, 6.879450E01
1.000000E02, 6.928970E01
1.000000E02, 6.978682E01
1.000000E02, 7.028586E01
1.000000E02, 7.078685E01
1.000000E02, 7.128979E01
1.000000E02, 7.179471E01
1.000000E02, 7.230162E01
1.000000E02, 7.281053E01
1.000000E02, 7.332147E01
1.000000E02, 7.383444E01
1.000000E02, 7.434946E01
1.000000E02, 7.486654E01
1.000000E02, 7.538571E01
1.000000E02, 7.590698E01
1.000000E02, 7.643035E01
1.000000E02, 7.695586E01
1.000000E02, 7.748350E01
1.000000E02, 7.801331E01
1.000000E02, 7.854528E01
1.000000E02, 7.907945E01
1.000000E02, 7.961582E01
1.000000E02, 8.015441E01
1.000000E02, 8.069523E01
1.000000E02, 8.123830E01
1.000000E02, 8.178364E01
1.000000E02, 8.233125E01
1.000000E02, 8.288116E01
1.000000E02, 8.343339E01
1.000000E02, 8.398793E01
1.000000E02, 8.454482E01
1.000000E02, 8.510407E01
1.000000E02, 8.566569E01
1.000000E02, 8.622969E01
1.000000E02, 8.679610E01
1.000000E02, 8.736492E01
1.000000E02, 8.793618E01
1.000000E02, 8.850988E01
1.000000E02, 8.908605E01
1.000000E02, 8.966470E01
1.000000E02, 9.024584E01
1.000000E02, 9.082949E01
1.000000E02, 9.141566E01
1.000000E02, 9.200437E01
1.000000E02, 9.259564E01
1.000000E02, 9.318948E01
1.000000E02, 9.378591E01
1.000000E02, 9.438493E01
1.000000E02, 9.498657E01
1.000000E02, 9.559085E01
1.000000E02, 9.619777E01
1.000000E02, 9.680735E01
1.000000E02, 9.741961E01
1.000000E02, 9.803456E01
1.000000E02, 9.865222E01
1.000000E02, 9.927260E01
1.000000E02, 9.989572E01
1.000000E02, 1.005216E02
1.000000E02, 1.011502E02
1.000000E02, 1.017817E02
1.000000E02, 1.024159E02
1.000000E02, 1.030529E02
1.000000E02, 1.036928E02
1.000000E02, 1.043355E02
1.000000E02, 1.049811E02
1.000000E02, 1.056296E02
1.000000E02, 1.062898E02
1.000000E02, 1.069439E02
1.000000E02, 1.076006E02
1.000000E02, 1.082600E02
1.000000E02, 1.089221E02
1.000000E02, 1.095869E02
1.000000E02, 1.102543E02
1.000000E02, 1.109243E02
1.000000E02, 1.115970E02
1.000000E02, 1.122724E02
1.000000E02, 1.129504E02
1.000000E02, 1.136311E02
1.000000E02, 1.143144E02
1.000000E02, 1.150003E02
1.000000E02, 1.156889E02
1.000000E02, 1.163801E02
1.000000E02, 1.170739E02
1.000000E02, 1.177704E02
1.000000E02, 1.184695E02
1.000000E02, 1.191712E02
1.000000E02, 1.198755E02
1.000000E02, 1.205825E02
1.000000E02, 1.212920E02
1.000000E02, 1.220042E02
1.000000E02, 1.227190E02
1.000000E02, 1.234364E02
1.000000E02, 1.241564E02
1.000000E02, 1.248790E02
1.000000E02, 1.256041E02
1.000000E02, 1.263319E02
1.000000E02, 1.270623E02
1.000000E02, 1.277952E02
1.000000E02, 1.285308E02
1.000000E02, 1.292689E02
1.000000E02, 1.300096E02
1.000000E02, 1.307529E02
1.000000E02, 1.314987E02
1.000000E02, 1.322472E02
1.000000E02, 1.329981E02
1.000000E02, 1.337517E02
1.000000E02, 1.345078E02
1.000000E02, 1.352665E02
1.000000E02, 1.360277E02
1.000000E02, 1.367915E02
1.000000E02, 1.375578E02
1.000000E02, 1.383267E02
1.000000E02, 1.390981E02
1.000000E02, 1.398721E02
1.000000E02, 1.406486E02
1.000000E02, 1.414276E02
1.000000E02, 1.422092E02
1.000000E02, 1.429933E02
1.000000E02, 1.437799E02
1.000000E02, 1.445691E02
1.000000E02, 1.453608E02
1.000000E02, 1.461550E02
1.000000E02, 1.469517E02
1.000000E02, 1.477509E02
1.000000E02, 1.485526E02
1.000000E02, 1.493569E02
1.000000E02, 1.501636E02
1.000000E02, 1.509729E02
1.000000E02, 1.517846E02
1.000000E02, 1.525988E02
1.000000E02, 1.534156E02
1.000000E02, 1.542348E02
1.000000E02, 1.550565E02
1.000000E02, 1.558807E02
1.000000E02, 1.567074E02
1.000000E02, 1.575365E02
1.000000E02, 1.583682E02
1.000000E02, 1.592023E02
1.000000E02, 1.600388E02
1.000000E02, 1.608779E02
1.000000E02, 1.617194E02
1.000000E02, 1.625634E02
1.000000E02, 1.634098E02
1.000000E02, 1.642586E02
1.000000E02, 1.651100E02
1.000000E02, 1.659638E02
1.000000E02, 1.668200E02
1.000000E02, 1.676786E02
1.000000E02, 1.685398E02
1.000000E02, 1.694033E02
1.000000E02, 1.702693E02
1.000000E02, 1.711377E02
1.000000E02, 1.720086E02
1.000000E02, 1.728818E02
1.000000E02, 1.737575E02
1.000000E02, 1.746356E02
1.000000E02, 1.755162E02
1.000000E02, 1.763991E02
1.000000E02, 1.772845E02
1.000000E02, 1.781722E02
1.000000E02, 1.790624E02
1.000000E02, 1.799550E02
1.000000E02, 1.808500E02
1.000000E02, 1.817474E02
1.000000E02, 1.826472E02
1.000000E02, 1.835493E02
1.000000E02, 1.844539E02
1.000000E02, 1.853608E02
1.000000E02, 1.862701E02
1.000000E02, 1.871818E02
1.000000E02, 1.880959E02
1.000000E02, 1.890124E02
1.000000E02, 1.899312E02
1.000000E02, 1.908524E02
1.000000E02, 1.917760E02
1.000000E02, 1.927019E02
1.000000E02, 1.936302E02
1.000000E02, 1.945608E02
1.000000E02, 1.954938E02
1.000000E02, 1.964292E02
1.000000E02, 1.973669E02
1.000000E02, 1.983070E02
1.000000E02, 1.992494E02
1.000000E02, 2.001941E02
1.000000E02, 2.011412E02
1.000000E02, 2.020906E02
1.000000E02, 2.030398E02
1.000000E02, 2.039886E02
1.000000E02, 2.049318E02
1.000000E02, 2.058703E02
1.000000E02, 2.068044E02
1.000000E02, 2.077350E02
1.000000E02, 2.086625E02
1.000000E02, 2.095877E02
1.000000E02, 2.105110E02
1.000000E02, 2.114333E02
1.000000E02, 2.123550E02
1.000000E02, 2.132767E02
1.000000E02, 2.141992E02
1.000000E02, 2.151230E02
1.000000E02, 2.160488E02
1.000000E02, 2.169771E02
1.000000E02, 2.179086E02
1.000000E02, 2.188438E02
1.000000E02, 2.197835E02
1.000000E02, 2.207283E02
1.000000E02, 2.216786E02
1.000000E02, 2.226353E02
1.000000E02, 2.235988E02
1.000000E02, 2.245698E02
1.000000E02, 2.255490E02
1.000000E02, 2.265369E02
1.000000E02, 2.275342E02
1.000000E02, 2.285414E02
1.000000E02, 2.295592E02
1.000000E02, 2.305883E02
1.000000E02, 2.316292E02
1.000000E02, 2.326825E02
1.000000E02, 2.337489E02
1.000000E02, 2.348290E02
1.000000E02, 2.359234E02
1.000000E02, 2.370328E02
1.000000E02, 2.381576E02
1.000000E02, 2.392987E02
1.000000E02, 2.404565E02
1.000000E02, 2.416317E02
1.000000E02, 2.428249E02
1.000000E02, 2.440368E02
1.000000E02, 2.452679E02
1.000000E02, 2.465189E02
1.000000E02, 2.477904E02
1.000000E02, 2.490830E02
1.000000E02, 2.503973E02
1.000000E02, 2.517340E02
1.000000E02, 2.530936E02
1.000000E02, 2.544768E02
1.000000E02, 2.558843E02
1.000000E02, 2.573165E02
1.000000E02, 2.587742E02
1.000000E02, 2.602579E02
1.000000E02, 2.617683E02
1.000000E02, 2.633060E02
1.000000E02, 2.648716E02
1.000000E02, 2.664657E02
1.000000E02, 2.680890E02
1.000000E02, 2.697421E02
1.000000E02, 2.714220E02
1.000000E02, 2.731348E02
1.000000E02, 2.748780E02
1.000000E02, 2.766541E02
1.000000E02, 2.784656E02
1.000000E02, 2.803151E02
1.000000E02, 2.822052E02
1.000000E02, 2.841384E02
1.000000E02, 2.861174E02
1.000000E02, 2.881446E02
1.000000E02, 2.902228E02
1.000000E02, 2.923544E02
1.000000E02, 2.945420E02
1.000000E02, 2.967883E02
1.000000E02, 2.990957E02
1.000000E02, 3.014668E02
1.000000E02, 3.039042E02
1.000000E02, 3.064106E02
1.000000E02, 3.089884E02
1.000000E02, 3.116402E02
1.000000E02, 3.143686E02
1.000000E02, 3.171763E02
1.000000E02, 3.200656E02
1.000000E02, 3.230393E02
1.000000E02, 3.260999E02
1.000000E02, 3.292500E02
1.000000E02, 3.324921E02
1.000000E02, 3.358288E02
1.000000E02, 3.392627E02
1.000000E02, 3.427964E02
1.000000E02, 3.464356E02
1.000000E02, 3.500953E02
1.000000E02, 3.537043E02
1.000000E02, 3.572558E02
1.000000E02, 7.430600E-01
1.000000E02, 4.159300E00
1.000000E02, 7.497780E00
1.000000E02, 1.075172E01
1.000000E02, 1.391436E01
1.000000E02, 1.697895E01
1.000000E02, 1.993872E01
1.000000E02, 2.278691E01
1.000000E02, 2.551676E01
1.000000E02, 2.812151E01
1.000000E02, 3.059440E01
1.000000E02, 3.292866E01
1.000000E02, 3.511754E01
1.000000E02, 3.715427E01
1.000000E02, 3.902519E01
1.000000E02, 4.077290E01
1.000000E02, 4.241845E01
1.000000E02, 4.395657E01
1.000000E02, 4.538203E01
1.000000E02, 4.668957E01
1.000000E02, 4.787395E01
1.000000E02, 4.892993E01
1.000000E02, 4.985224E01
1.000000E02, 5.063565E01
1.000000E02, 5.127492E01
1.000000E02, 5.176478E01
1.000000E02, 0.000000E00
##END=
