# Supplementary material for: Redox regulation of KV7 channels through EF3 hand of calmodulin
Source: eLife. 2023 Feb 20;12:e81961. doi: 10.7554/eLife.81961 (PMC9988260; doi:10.7554/eLife.81961)
Supplement: Figure 4—source data 2. [file elife-81961-fig4-data2.zip › 20/spnam4]

##TITLE= BIP_900_120_20, 1000 points, for 13C
##JCAMP-DX= 5.00 Bruker JCAMP library
##DATA TYPE= Shape Data
##ORIGIN= Bruker BioSpin GmbH
##OWNER= <nmr>
##DATE= 2008/06/05
##TIME= 17:29:52
##$SHAPE_PARAMETERS= Type: null
##MINX= 1.000000E02
##MAXX= 1.000000E02
##MINY= 5.100000E-04
##MAXY= 3.594264E02
##$SHAPE_EXMODE= Inversion
##$SHAPE_TOTROT= 1.800000E02
##$SHAPE_TYPE= Inversion
##$SHAPE_USER_DEF= 
##$SHAPE_REPHFAC= 
##$SHAPE_BWFAC= 5.868000E00
##$SHAPE_BWFAC50= 
##$SHAPE_INTEGFAC= 3.357699E-01
##$SHAPE_MODE= 0
##NPOINTS= 1000
##XYPOINTS= (XY..XY)
1.000000E02, 1.807000E02
1.000000E02, 1.793454E02
1.000000E02, 1.780505E02
1.000000E02, 1.767732E02
1.000000E02, 1.754711E02
1.000000E02, 1.741020E02
1.000000E02, 1.726236E02
1.000000E02, 1.709936E02
1.000000E02, 1.691697E02
1.000000E02, 1.671097E02
1.000000E02, 1.647712E02
1.000000E02, 1.621120E02
1.000000E02, 1.591729E02
1.000000E02, 1.562503E02
1.000000E02, 1.532610E02
1.000000E02, 1.500616E02
1.000000E02, 1.465085E02
1.000000E02, 1.424583E02
1.000000E02, 1.377673E02
1.000000E02, 1.322921E02
1.000000E02, 1.258892E02
1.000000E02, 1.184150E02
1.000000E02, 1.099627E02
1.000000E02, 1.017252E02
1.000000E02, 9.389419E01
1.000000E02, 8.648371E01
1.000000E02, 7.950789E01
1.000000E02, 7.298084E01
1.000000E02, 6.691667E01
1.000000E02, 6.132949E01
1.000000E02, 5.623341E01
1.000000E02, 5.164254E01
1.000000E02, 4.757098E01
1.000000E02, 4.402973E01
1.000000E02, 4.089883E01
1.000000E02, 3.805315E01
1.000000E02, 3.545793E01
1.000000E02, 3.307841E01
1.000000E02, 3.087983E01
1.000000E02, 2.882742E01
1.000000E02, 2.688642E01
1.000000E02, 2.502208E01
1.000000E02, 2.319963E01
1.000000E02, 2.138373E01
1.000000E02, 1.957622E01
1.000000E02, 1.779301E01
1.000000E02, 1.603286E01
1.000000E02, 1.429452E01
1.000000E02, 1.257675E01
1.000000E02, 1.087831E01
1.000000E02, 9.197970E00
1.000000E02, 7.534490E00
1.000000E02, 5.886610E00
1.000000E02, 4.253110E00
1.000000E02, 2.632740E00
1.000000E02, 1.024260E00
1.000000E02, 3.594264E02
1.000000E02, 3.578380E02
1.000000E02, 3.562578E02
1.000000E02, 3.546844E02
1.000000E02, 3.531168E02
1.000000E02, 3.515536E02
1.000000E02, 3.499937E02
1.000000E02, 3.484357E02
1.000000E02, 3.468784E02
1.000000E02, 3.453206E02
1.000000E02, 3.437611E02
1.000000E02, 3.421986E02
1.000000E02, 3.406318E02
1.000000E02, 3.390596E02
1.000000E02, 3.374806E02
1.000000E02, 3.358937E02
1.000000E02, 3.342937E02
1.000000E02, 3.326806E02
1.000000E02, 3.310505E02
1.000000E02, 3.294040E02
1.000000E02, 3.277418E02
1.000000E02, 3.260646E02
1.000000E02, 3.243729E02
1.000000E02, 3.226675E02
1.000000E02, 3.209489E02
1.000000E02, 3.192178E02
1.000000E02, 3.174749E02
1.000000E02, 3.157208E02
1.000000E02, 3.139560E02
1.000000E02, 3.121814E02
1.000000E02, 3.103974E02
1.000000E02, 3.086048E02
1.000000E02, 3.068042E02
1.000000E02, 3.049962E02
1.000000E02, 3.031814E02
1.000000E02, 3.013606E02
1.000000E02, 2.995343E02
1.000000E02, 2.977032E02
1.000000E02, 2.958680E02
1.000000E02, 2.940292E02
1.000000E02, 2.921875E02
1.000000E02, 2.903436E02
1.000000E02, 2.884980E02
1.000000E02, 2.866515E02
1.000000E02, 2.848047E02
1.000000E02, 2.829582E02
1.000000E02, 2.811126E02
1.000000E02, 2.792686E02
1.000000E02, 2.774269E02
1.000000E02, 2.755880E02
1.000000E02, 2.737527E02
1.000000E02, 2.719215E02
1.000000E02, 2.701076E02
1.000000E02, 2.682995E02
1.000000E02, 2.665078E02
1.000000E02, 2.647322E02
1.000000E02, 2.629728E02
1.000000E02, 2.612293E02
1.000000E02, 2.595017E02
1.000000E02, 2.577896E02
1.000000E02, 2.560932E02
1.000000E02, 2.544120E02
1.000000E02, 2.527462E02
1.000000E02, 2.510954E02
1.000000E02, 2.494596E02
1.000000E02, 2.478385E02
1.000000E02, 2.462322E02
1.000000E02, 2.446404E02
1.000000E02, 2.430629E02
1.000000E02, 2.414998E02
1.000000E02, 2.399507E02
1.000000E02, 2.384155E02
1.000000E02, 2.368942E02
1.000000E02, 2.353866E02
1.000000E02, 2.338925E02
1.000000E02, 2.324118E02
1.000000E02, 2.309444E02
1.000000E02, 2.294900E02
1.000000E02, 2.280486E02
1.000000E02, 2.266201E02
1.000000E02, 2.252042E02
1.000000E02, 2.238009E02
1.000000E02, 2.224100E02
1.000000E02, 2.210313E02
1.000000E02, 2.196648E02
1.000000E02, 2.183102E02
1.000000E02, 2.169674E02
1.000000E02, 2.156364E02
1.000000E02, 2.143169E02
1.000000E02, 2.130088E02
1.000000E02, 2.117120E02
1.000000E02, 2.104263E02
1.000000E02, 2.091516E02
1.000000E02, 2.078877E02
1.000000E02, 2.066345E02
1.000000E02, 2.053918E02
1.000000E02, 2.041596E02
1.000000E02, 2.029377E02
1.000000E02, 2.017259E02
1.000000E02, 2.005241E02
1.000000E02, 1.993321E02
1.000000E02, 1.981498E02
1.000000E02, 1.969771E02
1.000000E02, 1.958138E02
1.000000E02, 1.946598E02
1.000000E02, 1.935150E02
1.000000E02, 1.923791E02
1.000000E02, 1.912521E02
1.000000E02, 1.901338E02
1.000000E02, 1.890240E02
1.000000E02, 1.879227E02
1.000000E02, 1.868297E02
1.000000E02, 1.857448E02
1.000000E02, 1.846680E02
1.000000E02, 1.835990E02
1.000000E02, 1.825377E02
1.000000E02, 1.814840E02
1.000000E02, 1.804377E02
1.000000E02, 1.793987E02
1.000000E02, 1.783668E02
1.000000E02, 1.773420E02
1.000000E02, 1.763241E02
1.000000E02, 1.753129E02
1.000000E02, 1.743047E02
1.000000E02, 1.733014E02
1.000000E02, 1.722961E02
1.000000E02, 1.712889E02
1.000000E02, 1.702798E02
1.000000E02, 1.692689E02
1.000000E02, 1.682564E02
1.000000E02, 1.672424E02
1.000000E02, 1.662269E02
1.000000E02, 1.652101E02
1.000000E02, 1.641920E02
1.000000E02, 1.631728E02
1.000000E02, 1.621525E02
1.000000E02, 1.611313E02
1.000000E02, 1.601092E02
1.000000E02, 1.590864E02
1.000000E02, 1.580630E02
1.000000E02, 1.570390E02
1.000000E02, 1.560145E02
1.000000E02, 1.549897E02
1.000000E02, 1.539646E02
1.000000E02, 1.529394E02
1.000000E02, 1.519142E02
1.000000E02, 1.508890E02
1.000000E02, 1.498639E02
1.000000E02, 1.488391E02
1.000000E02, 1.478147E02
1.000000E02, 1.467907E02
1.000000E02, 1.457672E02
1.000000E02, 1.447444E02
1.000000E02, 1.437223E02
1.000000E02, 1.427011E02
1.000000E02, 1.416809E02
1.000000E02, 1.406617E02
1.000000E02, 1.396436E02
1.000000E02, 1.386268E02
1.000000E02, 1.376113E02
1.000000E02, 1.365973E02
1.000000E02, 1.355848E02
1.000000E02, 1.345740E02
1.000000E02, 1.335649E02
1.000000E02, 1.325577E02
1.000000E02, 1.315524E02
1.000000E02, 1.305491E02
1.000000E02, 1.295480E02
1.000000E02, 1.285492E02
1.000000E02, 1.275527E02
1.000000E02, 1.265586E02
1.000000E02, 1.255671E02
1.000000E02, 1.245782E02
1.000000E02, 1.235921E02
1.000000E02, 1.226088E02
1.000000E02, 1.216285E02
1.000000E02, 1.206512E02
1.000000E02, 1.196770E02
1.000000E02, 1.187061E02
1.000000E02, 1.177386E02
1.000000E02, 1.167744E02
1.000000E02, 1.158139E02
1.000000E02, 1.148569E02
1.000000E02, 1.139037E02
1.000000E02, 1.129544E02
1.000000E02, 1.120090E02
1.000000E02, 1.110676E02
1.000000E02, 1.101304E02
1.000000E02, 1.091974E02
1.000000E02, 1.082687E02
1.000000E02, 1.073445E02
1.000000E02, 1.064248E02
1.000000E02, 1.055098E02
1.000000E02, 1.045995E02
1.000000E02, 1.036941E02
1.000000E02, 1.027936E02
1.000000E02, 1.018981E02
1.000000E02, 1.010078E02
1.000000E02, 1.001227E02
1.000000E02, 9.924296E01
1.000000E02, 9.836865E01
1.000000E02, 9.749987E01
1.000000E02, 9.663674E01
1.000000E02, 9.577934E01
1.000000E02, 9.492778E01
1.000000E02, 9.408216E01
1.000000E02, 9.324257E01
1.000000E02, 9.240913E01
1.000000E02, 9.158191E01
1.000000E02, 9.076104E01
1.000000E02, 8.994660E01
1.000000E02, 8.913870E01
1.000000E02, 8.833743E01
1.000000E02, 8.754290E01
1.000000E02, 8.675520E01
1.000000E02, 8.597444E01
1.000000E02, 8.520072E01
1.000000E02, 8.443412E01
1.000000E02, 8.367477E01
1.000000E02, 8.292275E01
1.000000E02, 8.217816E01
1.000000E02, 8.144110E01
1.000000E02, 8.071168E01
1.000000E02, 7.998999E01
1.000000E02, 7.927614E01
1.000000E02, 7.857022E01
1.000000E02, 7.787233E01
1.000000E02, 7.718257E01
1.000000E02, 7.650105E01
1.000000E02, 7.582786E01
1.000000E02, 7.516310E01
1.000000E02, 7.450652E01
1.000000E02, 7.385078E01
1.000000E02, 7.319717E01
1.000000E02, 7.254572E01
1.000000E02, 7.189644E01
1.000000E02, 7.124934E01
1.000000E02, 7.060444E01
1.000000E02, 6.996175E01
1.000000E02, 6.932130E01
1.000000E02, 6.868309E01
1.000000E02, 6.804715E01
1.000000E02, 6.741348E01
1.000000E02, 6.678211E01
1.000000E02, 6.615304E01
1.000000E02, 6.552630E01
1.000000E02, 6.490190E01
1.000000E02, 6.427986E01
1.000000E02, 6.366019E01
1.000000E02, 6.304290E01
1.000000E02, 6.242802E01
1.000000E02, 6.181556E01
1.000000E02, 6.120553E01
1.000000E02, 6.059795E01
1.000000E02, 5.999283E01
1.000000E02, 5.939020E01
1.000000E02, 5.879006E01
1.000000E02, 5.819243E01
1.000000E02, 5.759733E01
1.000000E02, 5.700478E01
1.000000E02, 5.641478E01
1.000000E02, 5.582736E01
1.000000E02, 5.524253E01
1.000000E02, 5.466030E01
1.000000E02, 5.408070E01
1.000000E02, 5.350373E01
1.000000E02, 5.292942E01
1.000000E02, 5.235777E01
1.000000E02, 5.178881E01
1.000000E02, 5.122254E01
1.000000E02, 5.065899E01
1.000000E02, 5.009817E01
1.000000E02, 4.954010E01
1.000000E02, 4.898479E01
1.000000E02, 4.843226E01
1.000000E02, 4.788252E01
1.000000E02, 4.733559E01
1.000000E02, 4.679148E01
1.000000E02, 4.625021E01
1.000000E02, 4.571180E01
1.000000E02, 4.517626E01
1.000000E02, 4.464361E01
1.000000E02, 4.411386E01
1.000000E02, 4.358703E01
1.000000E02, 4.306313E01
1.000000E02, 4.254218E01
1.000000E02, 4.202419E01
1.000000E02, 4.150919E01
1.000000E02, 4.099718E01
1.000000E02, 4.048818E01
1.000000E02, 3.998221E01
1.000000E02, 3.947928E01
1.000000E02, 3.897941E01
1.000000E02, 3.848262E01
1.000000E02, 3.798892E01
1.000000E02, 3.749832E01
1.000000E02, 3.701084E01
1.000000E02, 3.652650E01
1.000000E02, 3.604531E01
1.000000E02, 3.556729E01
1.000000E02, 3.509245E01
1.000000E02, 3.462081E01
1.000000E02, 3.415238E01
1.000000E02, 3.368719E01
1.000000E02, 3.322524E01
1.000000E02, 3.276655E01
1.000000E02, 3.231114E01
1.000000E02, 3.185903E01
1.000000E02, 3.141022E01
1.000000E02, 3.096473E01
1.000000E02, 3.052259E01
1.000000E02, 3.008380E01
1.000000E02, 2.964838E01
1.000000E02, 2.921635E01
1.000000E02, 2.878772E01
1.000000E02, 2.836250E01
1.000000E02, 2.794072E01
1.000000E02, 2.752239E01
1.000000E02, 2.710753E01
1.000000E02, 2.669614E01
1.000000E02, 2.628825E01
1.000000E02, 2.588387E01
1.000000E02, 2.548302E01
1.000000E02, 2.508571E01
1.000000E02, 2.469195E01
1.000000E02, 2.430178E01
1.000000E02, 2.391519E01
1.000000E02, 2.353220E01
1.000000E02, 2.315284E01
1.000000E02, 2.277712E01
1.000000E02, 2.240504E01
1.000000E02, 2.203663E01
1.000000E02, 2.167191E01
1.000000E02, 2.131088E01
1.000000E02, 2.095357E01
1.000000E02, 2.059999E01
1.000000E02, 2.025015E01
1.000000E02, 1.990408E01
1.000000E02, 1.955965E01
1.000000E02, 1.921986E01
1.000000E02, 1.888247E01
1.000000E02, 1.854750E01
1.000000E02, 1.821496E01
1.000000E02, 1.788487E01
1.000000E02, 1.755725E01
1.000000E02, 1.723210E01
1.000000E02, 1.690945E01
1.000000E02, 1.658932E01
1.000000E02, 1.627171E01
1.000000E02, 1.595665E01
1.000000E02, 1.564415E01
1.000000E02, 1.533422E01
1.000000E02, 1.502689E01
1.000000E02, 1.472217E01
1.000000E02, 1.442007E01
1.000000E02, 1.412062E01
1.000000E02, 1.382382E01
1.000000E02, 1.352970E01
1.000000E02, 1.323826E01
1.000000E02, 1.294954E01
1.000000E02, 1.266353E01
1.000000E02, 1.238026E01
1.000000E02, 1.209974E01
1.000000E02, 1.182200E01
1.000000E02, 1.154704E01
1.000000E02, 1.127488E01
1.000000E02, 1.100554E01
1.000000E02, 1.073904E01
1.000000E02, 1.047539E01
1.000000E02, 1.021460E01
1.000000E02, 9.956690E00
1.000000E02, 9.701690E00
1.000000E02, 9.449590E00
1.000000E02, 9.200430E00
1.000000E02, 8.954220E00
1.000000E02, 8.710970E00
1.000000E02, 8.470690E00
1.000000E02, 8.233410E00
1.000000E02, 7.999150E00
1.000000E02, 7.767910E00
1.000000E02, 7.539710E00
1.000000E02, 7.314570E00
1.000000E02, 7.092510E00
1.000000E02, 6.873540E00
1.000000E02, 6.657680E00
1.000000E02, 6.444940E00
1.000000E02, 6.235340E00
1.000000E02, 6.028900E00
1.000000E02, 5.825620E00
1.000000E02, 5.625540E00
1.000000E02, 5.428660E00
1.000000E02, 5.235000E00
1.000000E02, 5.044570E00
1.000000E02, 4.857400E00
1.000000E02, 4.673500E00
1.000000E02, 4.492880E00
1.000000E02, 4.315560E00
1.000000E02, 4.141560E00
1.000000E02, 3.970890E00
1.000000E02, 3.803570E00
1.000000E02, 3.639610E00
1.000000E02, 3.479030E00
1.000000E02, 3.321850E00
1.000000E02, 3.168090E00
1.000000E02, 3.017750E00
1.000000E02, 2.870860E00
1.000000E02, 2.727420E00
1.000000E02, 2.587470E00
1.000000E02, 2.451010E00
1.000000E02, 2.318060E00
1.000000E02, 2.188630E00
1.000000E02, 2.062750E00
1.000000E02, 1.940420E00
1.000000E02, 1.821670E00
1.000000E02, 1.706500E00
1.000000E02, 1.594940E00
1.000000E02, 1.487010E00
1.000000E02, 1.382710E00
1.000000E02, 1.282060E00
1.000000E02, 1.185090E00
1.000000E02, 1.091800E00
1.000000E02, 1.002220E00
1.000000E02, 9.163500E-01
1.000000E02, 8.342100E-01
1.000000E02, 7.558300E-01
1.000000E02, 6.812100E-01
1.000000E02, 6.103800E-01
1.000000E02, 5.433400E-01
1.000000E02, 4.801200E-01
1.000000E02, 4.207300E-01
1.000000E02, 3.651900E-01
1.000000E02, 3.135100E-01
1.000000E02, 2.657100E-01
1.000000E02, 2.218000E-01
1.000000E02, 1.818100E-01
1.000000E02, 1.457400E-01
1.000000E02, 1.136200E-01
1.000000E02, 8.545000E-02
1.000000E02, 6.126000E-02
1.000000E02, 4.107000E-02
1.000000E02, 2.487000E-02
1.000000E02, 1.271000E-02
1.000000E02, 4.580000E-03
1.000000E02, 5.100000E-04
1.000000E02, 5.100000E-04
1.000000E02, 4.580000E-03
1.000000E02, 1.271000E-02
1.000000E02, 2.487000E-02
1.000000E02, 4.107000E-02
1.000000E02, 6.126000E-02
1.000000E02, 8.545000E-02
1.000000E02, 1.136200E-01
1.000000E02, 1.457400E-01
1.000000E02, 1.818100E-01
1.000000E02, 2.218000E-01
1.000000E02, 2.657100E-01
1.000000E02, 3.135100E-01
1.000000E02, 3.651900E-01
1.000000E02, 4.207300E-01
1.000000E02, 4.801200E-01
1.000000E02, 5.433400E-01
1.000000E02, 6.103800E-01
1.000000E02, 6.812100E-01
1.000000E02, 7.558300E-01
1.000000E02, 8.342100E-01
1.000000E02, 9.163500E-01
1.000000E02, 1.002220E00
1.000000E02, 1.091800E00
1.000000E02, 1.185090E00
1.000000E02, 1.282060E00
1.000000E02, 1.382710E00
1.000000E02, 1.487010E00
1.000000E02, 1.594940E00
1.000000E02, 1.706500E00
1.000000E02, 1.821670E00
1.000000E02, 1.940420E00
1.000000E02, 2.062750E00
1.000000E02, 2.188630E00
1.000000E02, 2.318060E00
1.000000E02, 2.451010E00
1.000000E02, 2.587470E00
1.000000E02, 2.727420E00
1.000000E02, 2.870860E00
1.000000E02, 3.017750E00
1.000000E02, 3.168090E00
1.000000E02, 3.321850E00
1.000000E02, 3.479030E00
1.000000E02, 3.639610E00
1.000000E02, 3.803570E00
1.000000E02, 3.970890E00
1.000000E02, 4.141560E00
1.000000E02, 4.315560E00
1.000000E02, 4.492880E00
1.000000E02, 4.673500E00
1.000000E02, 4.857400E00
1.000000E02, 5.044570E00
1.000000E02, 5.235000E00
1.000000E02, 5.428660E00
1.000000E02, 5.625540E00
1.000000E02, 5.825620E00
1.000000E02, 6.028900E00
1.000000E02, 6.235340E00
1.000000E02, 6.444940E00
1.000000E02, 6.657680E00
1.000000E02, 6.873540E00
1.000000E02, 7.092510E00
1.000000E02, 7.314570E00
1.000000E02, 7.539710E00
1.000000E02, 7.767910E00
1.000000E02, 7.999150E00
1.000000E02, 8.233410E00
1.000000E02, 8.470690E00
1.000000E02, 8.710970E00
1.000000E02, 8.954220E00
1.000000E02, 9.200430E00
1.000000E02, 9.449590E00
1.000000E02, 9.701690E00
1.000000E02, 9.956690E00
1.000000E02, 1.021460E01
1.000000E02, 1.047539E01
1.000000E02, 1.073904E01
1.000000E02, 1.100554E01
1.000000E02, 1.127488E01
1.000000E02, 1.154704E01
1.000000E02, 1.182200E01
1.000000E02, 1.209974E01
1.000000E02, 1.238026E01
1.000000E02, 1.266353E01
1.000000E02, 1.294954E01
1.000000E02, 1.323826E01
1.000000E02, 1.352970E01
1.000000E02, 1.382382E01
1.000000E02, 1.412062E01
1.000000E02, 1.442007E01
1.000000E02, 1.472217E01
1.000000E02, 1.502689E01
1.000000E02, 1.533422E01
1.000000E02, 1.564415E01
1.000000E02, 1.595665E01
1.000000E02, 1.627171E01
1.000000E02, 1.658932E01
1.000000E02, 1.690945E01
1.000000E02, 1.723210E01
1.000000E02, 1.755725E01
1.000000E02, 1.788487E01
1.000000E02, 1.821496E01
1.000000E02, 1.854750E01
1.000000E02, 1.888247E01
1.000000E02, 1.921986E01
1.000000E02, 1.955965E01
1.000000E02, 1.990408E01
1.000000E02, 2.025015E01
1.000000E02, 2.059999E01
1.000000E02, 2.095357E01
1.000000E02, 2.131088E01
1.000000E02, 2.167191E01
1.000000E02, 2.203663E01
1.000000E02, 2.240504E01
1.000000E02, 2.277712E01
1.000000E02, 2.315284E01
1.000000E02, 2.353220E01
1.000000E02, 2.391519E01
1.000000E02, 2.430178E01
1.000000E02, 2.469195E01
1.000000E02, 2.508571E01
1.000000E02, 2.548302E01
1.000000E02, 2.588387E01
1.000000E02, 2.628825E01
1.000000E02, 2.669614E01
1.000000E02, 2.710753E01
1.000000E02, 2.752239E01
1.000000E02, 2.794072E01
1.000000E02, 2.836250E01
1.000000E02, 2.878772E01
1.000000E02, 2.921635E01
1.000000E02, 2.964838E01
1.000000E02, 3.008380E01
1.000000E02, 3.052259E01
1.000000E02, 3.096473E01
1.000000E02, 3.141022E01
1.000000E02, 3.185903E01
1.000000E02, 3.231114E01
1.000000E02, 3.276655E01
1.000000E02, 3.322524E01
1.000000E02, 3.368719E01
1.000000E02, 3.415238E01
1.000000E02, 3.462081E01
1.000000E02, 3.509245E01
1.000000E02, 3.556729E01
1.000000E02, 3.604531E01
1.000000E02, 3.652650E01
1.000000E02, 3.701084E01
1.000000E02, 3.749832E01
1.000000E02, 3.798892E01
1.000000E02, 3.848262E01
1.000000E02, 3.897941E01
1.000000E02, 3.947928E01
1.000000E02, 3.998221E01
1.000000E02, 4.048818E01
1.000000E02, 4.099718E01
1.000000E02, 4.150919E01
1.000000E02, 4.202419E01
1.000000E02, 4.254218E01
1.000000E02, 4.306313E01
1.000000E02, 4.358703E01
1.000000E02, 4.411386E01
1.000000E02, 4.464361E01
1.000000E02, 4.517626E01
1.000000E02, 4.571180E01
1.000000E02, 4.625021E01
1.000000E02, 4.679148E01
1.000000E02, 4.733559E01
1.000000E02, 4.788252E01
1.000000E02, 4.843226E01
1.000000E02, 4.898479E01
1.000000E02, 4.954010E01
1.000000E02, 5.009817E01
1.000000E02, 5.065899E01
1.000000E02, 5.122254E01
1.000000E02, 5.178881E01
1.000000E02, 5.235777E01
1.000000E02, 5.292942E01
1.000000E02, 5.350373E01
1.000000E02, 5.408070E01
1.000000E02, 5.466030E01
1.000000E02, 5.524253E01
1.000000E02, 5.582736E01
1.000000E02, 5.641478E01
1.000000E02, 5.700478E01
1.000000E02, 5.759733E01
1.000000E02, 5.819243E01
1.000000E02, 5.879006E01
1.000000E02, 5.939020E01
1.000000E02, 5.999283E01
1.000000E02, 6.059795E01
1.000000E02, 6.120553E01
1.000000E02, 6.181556E01
1.000000E02, 6.242802E01
1.000000E02, 6.304290E01
1.000000E02, 6.366019E01
1.000000E02, 6.427986E01
1.000000E02, 6.490190E01
1.000000E02, 6.552630E01
1.000000E02, 6.615304E01
1.000000E02, 6.678211E01
1.000000E02, 6.741348E01
1.000000E02, 6.804715E01
1.000000E02, 6.868309E01
1.000000E02, 6.932130E01
1.000000E02, 6.996175E01
1.000000E02, 7.060444E01
1.000000E02, 7.124934E01
1.000000E02, 7.189644E01
1.000000E02, 7.254572E01
1.000000E02, 7.319717E01
1.000000E02, 7.385078E01
1.000000E02, 7.450652E01
1.000000E02, 7.516310E01
1.000000E02, 7.582786E01
1.000000E02, 7.650105E01
1.000000E02, 7.718257E01
1.000000E02, 7.787233E01
1.000000E02, 7.857022E01
1.000000E02, 7.927614E01
1.000000E02, 7.998999E01
1.000000E02, 8.071168E01
1.000000E02, 8.144110E01
1.000000E02, 8.217816E01
1.000000E02, 8.292275E01
1.000000E02, 8.367477E01
1.000000E02, 8.443412E01
1.000000E02, 8.520072E01
1.000000E02, 8.597444E01
1.000000E02, 8.675520E01
1.000000E02, 8.754290E01
1.000000E02, 8.833743E01
1.000000E02, 8.913870E01
1.000000E02, 8.994660E01
1.000000E02, 9.076104E01
1.000000E02, 9.158191E01
1.000000E02, 9.240913E01
1.000000E02, 9.324257E01
1.000000E02, 9.408216E01
1.000000E02, 9.492778E01
1.000000E02, 9.577934E01
1.000000E02, 9.663674E01
1.000000E02, 9.749987E01
1.000000E02, 9.836865E01
1.000000E02, 9.924296E01
1.000000E02, 1.001227E02
1.000000E02, 1.010078E02
1.000000E02, 1.018981E02
1.000000E02, 1.027936E02
1.000000E02, 1.036941E02
1.000000E02, 1.045995E02
1.000000E02, 1.055098E02
1.000000E02, 1.064248E02
1.000000E02, 1.073445E02
1.000000E02, 1.082687E02
1.000000E02, 1.091974E02
1.000000E02, 1.101304E02
1.000000E02, 1.110676E02
1.000000E02, 1.120090E02
1.000000E02, 1.129544E02
1.000000E02, 1.139037E02
1.000000E02, 1.148569E02
1.000000E02, 1.158139E02
1.000000E02, 1.167744E02
1.000000E02, 1.177386E02
1.000000E02, 1.187061E02
1.000000E02, 1.196770E02
1.000000E02, 1.206512E02
1.000000E02, 1.216285E02
1.000000E02, 1.226088E02
1.000000E02, 1.235921E02
1.000000E02, 1.245782E02
1.000000E02, 1.255671E02
1.000000E02, 1.265586E02
1.000000E02, 1.275527E02
1.000000E02, 1.285492E02
1.000000E02, 1.295480E02
1.000000E02, 1.305491E02
1.000000E02, 1.315524E02
1.000000E02, 1.325577E02
1.000000E02, 1.335649E02
1.000000E02, 1.345740E02
1.000000E02, 1.355848E02
1.000000E02, 1.365973E02
1.000000E02, 1.376113E02
1.000000E02, 1.386268E02
1.000000E02, 1.396436E02
1.000000E02, 1.406617E02
1.000000E02, 1.416809E02
1.000000E02, 1.427011E02
1.000000E02, 1.437223E02
1.000000E02, 1.447444E02
1.000000E02, 1.457672E02
1.000000E02, 1.467907E02
1.000000E02, 1.478147E02
1.000000E02, 1.488391E02
1.000000E02, 1.498639E02
1.000000E02, 1.508890E02
1.000000E02, 1.519142E02
1.000000E02, 1.529394E02
1.000000E02, 1.539646E02
1.000000E02, 1.549897E02
1.000000E02, 1.560145E02
1.000000E02, 1.570390E02
1.000000E02, 1.580630E02
1.000000E02, 1.590864E02
1.000000E02, 1.601092E02
1.000000E02, 1.611313E02
1.000000E02, 1.621525E02
1.000000E02, 1.631728E02
1.000000E02, 1.641920E02
1.000000E02, 1.652101E02
1.000000E02, 1.662269E02
1.000000E02, 1.672424E02
1.000000E02, 1.682564E02
1.000000E02, 1.692689E02
1.000000E02, 1.702798E02
1.000000E02, 1.712889E02
1.000000E02, 1.722961E02
1.000000E02, 1.733014E02
1.000000E02, 1.743047E02
1.000000E02, 1.753129E02
1.000000E02, 1.763241E02
1.000000E02, 1.773420E02
1.000000E02, 1.783668E02
1.000000E02, 1.793987E02
1.000000E02, 1.804377E02
1.000000E02, 1.814840E02
1.000000E02, 1.825377E02
1.000000E02, 1.835990E02
1.000000E02, 1.846680E02
1.000000E02, 1.857448E02
1.000000E02, 1.868297E02
1.000000E02, 1.879227E02
1.000000E02, 1.890240E02
1.000000E02, 1.901338E02
1.000000E02, 1.912521E02
1.000000E02, 1.923791E02
1.000000E02, 1.935150E02
1.000000E02, 1.946598E02
1.000000E02, 1.958138E02
1.000000E02, 1.969771E02
1.000000E02, 1.981498E02
1.000000E02, 1.993321E02
1.000000E02, 2.005241E02
1.000000E02, 2.017259E02
1.000000E02, 2.029377E02
1.000000E02, 2.041596E02
1.000000E02, 2.053918E02
1.000000E02, 2.066345E02
1.000000E02, 2.078877E02
1.000000E02, 2.091516E02
1.000000E02, 2.104263E02
1.000000E02, 2.117120E02
1.000000E02, 2.130088E02
1.000000E02, 2.143169E02
1.000000E02, 2.156364E02
1.000000E02, 2.169674E02
1.000000E02, 2.183102E02
1.000000E02, 2.196648E02
1.000000E02, 2.210313E02
1.000000E02, 2.224100E02
1.000000E02, 2.238009E02
1.000000E02, 2.252042E02
1.000000E02, 2.266201E02
1.000000E02, 2.280486E02
1.000000E02, 2.294900E02
1.000000E02, 2.309444E02
1.000000E02, 2.324118E02
1.000000E02, 2.338925E02
1.000000E02, 2.353866E02
1.000000E02, 2.368942E02
1.000000E02, 2.384155E02
1.000000E02, 2.399507E02
1.000000E02, 2.414998E02
1.000000E02, 2.430629E02
1.000000E02, 2.446404E02
1.000000E02, 2.462322E02
1.000000E02, 2.478385E02
1.000000E02, 2.494596E02
1.000000E02, 2.510954E02
1.000000E02, 2.527462E02
1.000000E02, 2.544120E02
1.000000E02, 2.560932E02
1.000000E02, 2.577896E02
1.000000E02, 2.595017E02
1.000000E02, 2.612293E02
1.000000E02, 2.629728E02
1.000000E02, 2.647322E02
1.000000E02, 2.665078E02
1.000000E02, 2.682995E02
1.000000E02, 2.701076E02
1.000000E02, 2.719215E02
1.000000E02, 2.737527E02
1.000000E02, 2.755880E02
1.000000E02, 2.774269E02
1.000000E02, 2.792686E02
1.000000E02, 2.811126E02
1.000000E02, 2.829582E02
1.000000E02, 2.848047E02
1.000000E02, 2.866515E02
1.000000E02, 2.884980E02
1.000000E02, 2.903436E02
1.000000E02, 2.921875E02
1.000000E02, 2.940292E02
1.000000E02, 2.958680E02
1.000000E02, 2.977032E02
1.000000E02, 2.995343E02
1.000000E02, 3.013606E02
1.000000E02, 3.031814E02
1.000000E02, 3.049962E02
1.000000E02, 3.068042E02
1.000000E02, 3.086048E02
1.000000E02, 3.103974E02
1.000000E02, 3.121814E02
1.000000E02, 3.139560E02
1.000000E02, 3.157208E02
1.000000E02, 3.174749E02
1.000000E02, 3.192178E02
1.000000E02, 3.209489E02
1.000000E02, 3.226675E02
1.000000E02, 3.243729E02
1.000000E02, 3.260646E02
1.000000E02, 3.277418E02
1.000000E02, 3.294040E02
1.000000E02, 3.310505E02
1.000000E02, 3.326806E02
1.000000E02, 3.342937E02
1.000000E02, 3.358937E02
1.000000E02, 3.374806E02
1.000000E02, 3.390596E02
1.000000E02, 3.406318E02
1.000000E02, 3.421986E02
1.000000E02, 3.437611E02
1.000000E02, 3.453206E02
1.000000E02, 3.468784E02
1.000000E02, 3.484357E02
1.000000E02, 3.499937E02
1.000000E02, 3.515536E02
1.000000E02, 3.531168E02
1.000000E02, 3.546844E02
1.000000E02, 3.562578E02
1.000000E02, 3.578380E02
1.000000E02, 3.594264E02
1.000000E02, 1.024260E00
1.000000E02, 2.632740E00
1.000000E02, 4.253110E00
1.000000E02, 5.886610E00
1.000000E02, 7.534490E00
1.000000E02, 9.197970E00
1.000000E02, 1.087831E01
1.000000E02, 1.257675E01
1.000000E02, 1.429452E01
1.000000E02, 1.603286E01
1.000000E02, 1.779301E01
1.000000E02, 1.957622E01
1.000000E02, 2.138373E01
1.000000E02, 2.319963E01
1.000000E02, 2.502208E01
1.000000E02, 2.688642E01
1.000000E02, 2.882742E01
1.000000E02, 3.087983E01
1.000000E02, 3.307841E01
1.000000E02, 3.545793E01
1.000000E02, 3.805315E01
1.000000E02, 4.089883E01
1.000000E02, 4.402973E01
1.000000E02, 4.757098E01
1.000000E02, 5.164254E01
1.000000E02, 5.623341E01
1.000000E02, 6.132949E01
1.000000E02, 6.691667E01
1.000000E02, 7.298084E01
1.000000E02, 7.950789E01
1.000000E02, 8.648371E01
1.000000E02, 9.389419E01
1.000000E02, 1.017252E02
1.000000E02, 1.099627E02
1.000000E02, 1.184150E02
1.000000E02, 1.258892E02
1.000000E02, 1.322921E02
1.000000E02, 1.377673E02
1.000000E02, 1.424583E02
1.000000E02, 1.465085E02
1.000000E02, 1.500616E02
1.000000E02, 1.532610E02
1.000000E02, 1.562503E02
1.000000E02, 1.591729E02
1.000000E02, 1.621120E02
1.000000E02, 1.647712E02
1.000000E02, 1.671097E02
1.000000E02, 1.691697E02
1.000000E02, 1.709936E02
1.000000E02, 1.726236E02
1.000000E02, 1.741020E02
1.000000E02, 1.754711E02
1.000000E02, 1.767732E02
1.000000E02, 1.780505E02
1.000000E02, 1.793454E02
1.000000E02, 1.807000E02
##END=
