# Supplementary material for: Redox regulation of KV7 channels through EF3 hand of calmodulin
Source: eLife. 2023 Feb 20;12:e81961. doi: 10.7554/eLife.81961 (PMC9988260; doi:10.7554/eLife.81961)
Supplement: Figure 4—source data 2. [file elife-81961-fig4-data2.zip › 20/spnam8]

##TITLE= BIP_540_75_15, 1800 points, for 15N
##JCAMP-DX= 5.00 Bruker JCAMP library
##DATA TYPE= Shape Data
##ORIGIN= Bruker BioSpin GmbH
##OWNER= <nmr>
##DATE= 2008/06/05
##TIME= 17:35:31
##$SHAPE_PARAMETERS= Type: null
##MINX= 1.000000E02
##MAXX= 1.000000E02
##MINY= 4.000000E-05
##MAXY= 2.665000E02
##$SHAPE_EXMODE= Inversion
##$SHAPE_TOTROT= 1.800000E02
##$SHAPE_TYPE= Inversion
##$SHAPE_USER_DEF= 
##$SHAPE_REPHFAC= 
##$SHAPE_BWFAC= 1.678000E00
##$SHAPE_BWFAC50= 
##$SHAPE_INTEGFAC= 5.250303E-01
##$SHAPE_MODE= 0
##NPOINTS= 1800
##XYPOINTS= (XY..XY)
1.000000E02, 2.665000E02
1.000000E02, 2.659812E02
1.000000E02, 2.655143E02
1.000000E02, 2.650934E02
1.000000E02, 2.647126E02
1.000000E02, 2.643661E02
1.000000E02, 2.640480E02
1.000000E02, 2.637524E02
1.000000E02, 2.634735E02
1.000000E02, 2.632055E02
1.000000E02, 2.629424E02
1.000000E02, 2.626784E02
1.000000E02, 2.624076E02
1.000000E02, 2.621241E02
1.000000E02, 2.618221E02
1.000000E02, 2.614958E02
1.000000E02, 2.611392E02
1.000000E02, 2.607465E02
1.000000E02, 2.603118E02
1.000000E02, 2.598668E02
1.000000E02, 2.594162E02
1.000000E02, 2.589699E02
1.000000E02, 2.585268E02
1.000000E02, 2.580857E02
1.000000E02, 2.576456E02
1.000000E02, 2.572053E02
1.000000E02, 2.567638E02
1.000000E02, 2.563198E02
1.000000E02, 2.558724E02
1.000000E02, 2.554204E02
1.000000E02, 2.549626E02
1.000000E02, 2.544981E02
1.000000E02, 2.540256E02
1.000000E02, 2.535440E02
1.000000E02, 2.530523E02
1.000000E02, 2.525493E02
1.000000E02, 2.520339E02
1.000000E02, 2.515051E02
1.000000E02, 2.509616E02
1.000000E02, 2.504024E02
1.000000E02, 2.498264E02
1.000000E02, 2.492324E02
1.000000E02, 2.486194E02
1.000000E02, 2.479863E02
1.000000E02, 2.473318E02
1.000000E02, 2.466550E02
1.000000E02, 2.459413E02
1.000000E02, 2.452270E02
1.000000E02, 2.444958E02
1.000000E02, 2.437477E02
1.000000E02, 2.429827E02
1.000000E02, 2.422008E02
1.000000E02, 2.414021E02
1.000000E02, 2.405866E02
1.000000E02, 2.397543E02
1.000000E02, 2.389053E02
1.000000E02, 2.380395E02
1.000000E02, 2.371571E02
1.000000E02, 2.362580E02
1.000000E02, 2.353424E02
1.000000E02, 2.344101E02
1.000000E02, 2.334613E02
1.000000E02, 2.324959E02
1.000000E02, 2.315140E02
1.000000E02, 2.305157E02
1.000000E02, 2.295010E02
1.000000E02, 2.284698E02
1.000000E02, 2.274223E02
1.000000E02, 2.263584E02
1.000000E02, 2.252782E02
1.000000E02, 2.241817E02
1.000000E02, 2.230690E02
1.000000E02, 2.219400E02
1.000000E02, 2.207949E02
1.000000E02, 2.196336E02
1.000000E02, 2.184562E02
1.000000E02, 2.172627E02
1.000000E02, 2.160531E02
1.000000E02, 2.148274E02
1.000000E02, 2.135858E02
1.000000E02, 2.123282E02
1.000000E02, 2.110546E02
1.000000E02, 2.097651E02
1.000000E02, 2.084597E02
1.000000E02, 2.071385E02
1.000000E02, 2.058015E02
1.000000E02, 2.044486E02
1.000000E02, 2.030800E02
1.000000E02, 2.016957E02
1.000000E02, 2.002956E02
1.000000E02, 1.988799E02
1.000000E02, 1.974691E02
1.000000E02, 1.960633E02
1.000000E02, 1.946718E02
1.000000E02, 1.932947E02
1.000000E02, 1.919318E02
1.000000E02, 1.905831E02
1.000000E02, 1.892484E02
1.000000E02, 1.879279E02
1.000000E02, 1.866212E02
1.000000E02, 1.853286E02
1.000000E02, 1.840497E02
1.000000E02, 1.827846E02
1.000000E02, 1.815333E02
1.000000E02, 1.802955E02
1.000000E02, 1.790714E02
1.000000E02, 1.778608E02
1.000000E02, 1.766636E02
1.000000E02, 1.754799E02
1.000000E02, 1.743094E02
1.000000E02, 1.731522E02
1.000000E02, 1.720082E02
1.000000E02, 1.708774E02
1.000000E02, 1.697596E02
1.000000E02, 1.686548E02
1.000000E02, 1.675629E02
1.000000E02, 1.664839E02
1.000000E02, 1.654177E02
1.000000E02, 1.643642E02
1.000000E02, 1.633234E02
1.000000E02, 1.622952E02
1.000000E02, 1.612795E02
1.000000E02, 1.602763E02
1.000000E02, 1.592856E02
1.000000E02, 1.583071E02
1.000000E02, 1.573410E02
1.000000E02, 1.563870E02
1.000000E02, 1.554453E02
1.000000E02, 1.545156E02
1.000000E02, 1.535979E02
1.000000E02, 1.526921E02
1.000000E02, 1.517983E02
1.000000E02, 1.509163E02
1.000000E02, 1.500460E02
1.000000E02, 1.491874E02
1.000000E02, 1.483405E02
1.000000E02, 1.475051E02
1.000000E02, 1.466812E02
1.000000E02, 1.458688E02
1.000000E02, 1.450677E02
1.000000E02, 1.442779E02
1.000000E02, 1.434993E02
1.000000E02, 1.427319E02
1.000000E02, 1.419757E02
1.000000E02, 1.412304E02
1.000000E02, 1.404962E02
1.000000E02, 1.397728E02
1.000000E02, 1.390603E02
1.000000E02, 1.383586E02
1.000000E02, 1.376676E02
1.000000E02, 1.369872E02
1.000000E02, 1.363174E02
1.000000E02, 1.356581E02
1.000000E02, 1.350093E02
1.000000E02, 1.343709E02
1.000000E02, 1.337428E02
1.000000E02, 1.331249E02
1.000000E02, 1.325173E02
1.000000E02, 1.319198E02
1.000000E02, 1.313323E02
1.000000E02, 1.307548E02
1.000000E02, 1.301873E02
1.000000E02, 1.296296E02
1.000000E02, 1.290817E02
1.000000E02, 1.285436E02
1.000000E02, 1.280151E02
1.000000E02, 1.274962E02
1.000000E02, 1.269869E02
1.000000E02, 1.264871E02
1.000000E02, 1.259966E02
1.000000E02, 1.255155E02
1.000000E02, 1.250437E02
1.000000E02, 1.245811E02
1.000000E02, 1.241277E02
1.000000E02, 1.236833E02
1.000000E02, 1.232479E02
1.000000E02, 1.228215E02
1.000000E02, 1.224040E02
1.000000E02, 1.219953E02
1.000000E02, 1.215954E02
1.000000E02, 1.212041E02
1.000000E02, 1.208158E02
1.000000E02, 1.204328E02
1.000000E02, 1.200513E02
1.000000E02, 1.196711E02
1.000000E02, 1.192923E02
1.000000E02, 1.189148E02
1.000000E02, 1.185388E02
1.000000E02, 1.181640E02
1.000000E02, 1.177906E02
1.000000E02, 1.174186E02
1.000000E02, 1.170479E02
1.000000E02, 1.166785E02
1.000000E02, 1.163104E02
1.000000E02, 1.159437E02
1.000000E02, 1.155782E02
1.000000E02, 1.152141E02
1.000000E02, 1.148513E02
1.000000E02, 1.144898E02
1.000000E02, 1.141295E02
1.000000E02, 1.137706E02
1.000000E02, 1.134129E02
1.000000E02, 1.130565E02
1.000000E02, 1.127013E02
1.000000E02, 1.123474E02
1.000000E02, 1.119948E02
1.000000E02, 1.116434E02
1.000000E02, 1.112932E02
1.000000E02, 1.109443E02
1.000000E02, 1.105966E02
1.000000E02, 1.102502E02
1.000000E02, 1.099049E02
1.000000E02, 1.095609E02
1.000000E02, 1.092180E02
1.000000E02, 1.088764E02
1.000000E02, 1.085360E02
1.000000E02, 1.081967E02
1.000000E02, 1.078586E02
1.000000E02, 1.075217E02
1.000000E02, 1.071860E02
1.000000E02, 1.068514E02
1.000000E02, 1.065180E02
1.000000E02, 1.061858E02
1.000000E02, 1.058546E02
1.000000E02, 1.055247E02
1.000000E02, 1.051958E02
1.000000E02, 1.048681E02
1.000000E02, 1.045415E02
1.000000E02, 1.042161E02
1.000000E02, 1.038917E02
1.000000E02, 1.035684E02
1.000000E02, 1.032463E02
1.000000E02, 1.029252E02
1.000000E02, 1.026052E02
1.000000E02, 1.022863E02
1.000000E02, 1.019685E02
1.000000E02, 1.016517E02
1.000000E02, 1.013360E02
1.000000E02, 1.010214E02
1.000000E02, 1.007078E02
1.000000E02, 1.003952E02
1.000000E02, 1.000837E02
1.000000E02, 9.977325E01
1.000000E02, 9.946380E01
1.000000E02, 9.915538E01
1.000000E02, 9.884796E01
1.000000E02, 9.854156E01
1.000000E02, 9.823616E01
1.000000E02, 9.793175E01
1.000000E02, 9.762834E01
1.000000E02, 9.732591E01
1.000000E02, 9.702446E01
1.000000E02, 9.672399E01
1.000000E02, 9.642448E01
1.000000E02, 9.612593E01
1.000000E02, 9.582834E01
1.000000E02, 9.553170E01
1.000000E02, 9.523601E01
1.000000E02, 9.494125E01
1.000000E02, 9.464742E01
1.000000E02, 9.435452E01
1.000000E02, 9.406254E01
1.000000E02, 9.377147E01
1.000000E02, 9.348131E01
1.000000E02, 9.319205E01
1.000000E02, 9.290369E01
1.000000E02, 9.261622E01
1.000000E02, 9.232963E01
1.000000E02, 9.204392E01
1.000000E02, 9.175909E01
1.000000E02, 9.147512E01
1.000000E02, 9.119201E01
1.000000E02, 9.090976E01
1.000000E02, 9.062835E01
1.000000E02, 9.034779E01
1.000000E02, 9.006806E01
1.000000E02, 8.978917E01
1.000000E02, 8.951110E01
1.000000E02, 8.923385E01
1.000000E02, 8.895741E01
1.000000E02, 8.868178E01
1.000000E02, 8.840695E01
1.000000E02, 8.813292E01
1.000000E02, 8.785968E01
1.000000E02, 8.758722E01
1.000000E02, 8.731553E01
1.000000E02, 8.704462E01
1.000000E02, 8.677448E01
1.000000E02, 8.650509E01
1.000000E02, 8.623646E01
1.000000E02, 8.596857E01
1.000000E02, 8.570143E01
1.000000E02, 8.543502E01
1.000000E02, 8.516935E01
1.000000E02, 8.490440E01
1.000000E02, 8.464016E01
1.000000E02, 8.437664E01
1.000000E02, 8.411382E01
1.000000E02, 8.385171E01
1.000000E02, 8.359029E01
1.000000E02, 8.332956E01
1.000000E02, 8.306951E01
1.000000E02, 8.281013E01
1.000000E02, 8.255143E01
1.000000E02, 8.229339E01
1.000000E02, 8.203601E01
1.000000E02, 8.177929E01
1.000000E02, 8.152321E01
1.000000E02, 8.126777E01
1.000000E02, 8.101297E01
1.000000E02, 8.075879E01
1.000000E02, 8.050524E01
1.000000E02, 8.025231E01
1.000000E02, 7.999999E01
1.000000E02, 7.974827E01
1.000000E02, 7.949715E01
1.000000E02, 7.924663E01
1.000000E02, 7.899669E01
1.000000E02, 7.874734E01
1.000000E02, 7.849856E01
1.000000E02, 7.825035E01
1.000000E02, 7.800271E01
1.000000E02, 7.775562E01
1.000000E02, 7.750908E01
1.000000E02, 7.726309E01
1.000000E02, 7.701765E01
1.000000E02, 7.677273E01
1.000000E02, 7.652834E01
1.000000E02, 7.628448E01
1.000000E02, 7.604113E01
1.000000E02, 7.579829E01
1.000000E02, 7.555596E01
1.000000E02, 7.531413E01
1.000000E02, 7.507279E01
1.000000E02, 7.483193E01
1.000000E02, 7.459156E01
1.000000E02, 7.435166E01
1.000000E02, 7.411223E01
1.000000E02, 7.387326E01
1.000000E02, 7.363475E01
1.000000E02, 7.339669E01
1.000000E02, 7.315908E01
1.000000E02, 7.292190E01
1.000000E02, 7.268516E01
1.000000E02, 7.244884E01
1.000000E02, 7.221295E01
1.000000E02, 7.197747E01
1.000000E02, 7.174241E01
1.000000E02, 7.150774E01
1.000000E02, 7.127347E01
1.000000E02, 7.103960E01
1.000000E02, 7.080611E01
1.000000E02, 7.057300E01
1.000000E02, 7.034027E01
1.000000E02, 7.010790E01
1.000000E02, 6.987589E01
1.000000E02, 6.964424E01
1.000000E02, 6.941294E01
1.000000E02, 6.918199E01
1.000000E02, 6.895137E01
1.000000E02, 6.872109E01
1.000000E02, 6.848716E01
1.000000E02, 6.825666E01
1.000000E02, 6.802562E01
1.000000E02, 6.779405E01
1.000000E02, 6.756196E01
1.000000E02, 6.732935E01
1.000000E02, 6.709624E01
1.000000E02, 6.686264E01
1.000000E02, 6.662856E01
1.000000E02, 6.639400E01
1.000000E02, 6.615897E01
1.000000E02, 6.592349E01
1.000000E02, 6.568755E01
1.000000E02, 6.545119E01
1.000000E02, 6.521439E01
1.000000E02, 6.497717E01
1.000000E02, 6.473954E01
1.000000E02, 6.450152E01
1.000000E02, 6.426310E01
1.000000E02, 6.402429E01
1.000000E02, 6.378512E01
1.000000E02, 6.354558E01
1.000000E02, 6.330569E01
1.000000E02, 6.306545E01
1.000000E02, 6.282487E01
1.000000E02, 6.258397E01
1.000000E02, 6.234275E01
1.000000E02, 6.210122E01
1.000000E02, 6.185940E01
1.000000E02, 6.161728E01
1.000000E02, 6.137488E01
1.000000E02, 6.113221E01
1.000000E02, 6.088928E01
1.000000E02, 6.064610E01
1.000000E02, 6.040268E01
1.000000E02, 6.015902E01
1.000000E02, 5.991513E01
1.000000E02, 5.967103E01
1.000000E02, 5.942672E01
1.000000E02, 5.918222E01
1.000000E02, 5.893753E01
1.000000E02, 5.869266E01
1.000000E02, 5.844762E01
1.000000E02, 5.820242E01
1.000000E02, 5.795707E01
1.000000E02, 5.771158E01
1.000000E02, 5.746595E01
1.000000E02, 5.722021E01
1.000000E02, 5.697435E01
1.000000E02, 5.672838E01
1.000000E02, 5.648232E01
1.000000E02, 5.623618E01
1.000000E02, 5.598996E01
1.000000E02, 5.574367E01
1.000000E02, 5.549732E01
1.000000E02, 5.525093E01
1.000000E02, 5.500449E01
1.000000E02, 5.475802E01
1.000000E02, 5.451154E01
1.000000E02, 5.426504E01
1.000000E02, 5.401854E01
1.000000E02, 5.377205E01
1.000000E02, 5.352557E01
1.000000E02, 5.327912E01
1.000000E02, 5.303270E01
1.000000E02, 5.278633E01
1.000000E02, 5.254001E01
1.000000E02, 5.229375E01
1.000000E02, 5.204756E01
1.000000E02, 5.180146E01
1.000000E02, 5.155544E01
1.000000E02, 5.130953E01
1.000000E02, 5.106372E01
1.000000E02, 5.081803E01
1.000000E02, 5.057247E01
1.000000E02, 5.032705E01
1.000000E02, 5.008177E01
1.000000E02, 4.983664E01
1.000000E02, 4.959169E01
1.000000E02, 4.934690E01
1.000000E02, 4.910230E01
1.000000E02, 4.885789E01
1.000000E02, 4.861368E01
1.000000E02, 4.836968E01
1.000000E02, 4.812590E01
1.000000E02, 4.788236E01
1.000000E02, 4.763905E01
1.000000E02, 4.739598E01
1.000000E02, 4.715318E01
1.000000E02, 4.691064E01
1.000000E02, 4.666838E01
1.000000E02, 4.642640E01
1.000000E02, 4.618472E01
1.000000E02, 4.594334E01
1.000000E02, 4.570227E01
1.000000E02, 4.546152E01
1.000000E02, 4.522111E01
1.000000E02, 4.498103E01
1.000000E02, 4.474131E01
1.000000E02, 4.450195E01
1.000000E02, 4.426295E01
1.000000E02, 4.402433E01
1.000000E02, 4.378610E01
1.000000E02, 4.354826E01
1.000000E02, 4.331083E01
1.000000E02, 4.307382E01
1.000000E02, 4.283722E01
1.000000E02, 4.260106E01
1.000000E02, 4.236535E01
1.000000E02, 4.213008E01
1.000000E02, 4.189528E01
1.000000E02, 4.166095E01
1.000000E02, 4.142709E01
1.000000E02, 4.119373E01
1.000000E02, 4.096086E01
1.000000E02, 4.072850E01
1.000000E02, 4.049666E01
1.000000E02, 4.026534E01
1.000000E02, 4.003456E01
1.000000E02, 3.980432E01
1.000000E02, 3.957464E01
1.000000E02, 3.934552E01
1.000000E02, 3.911697E01
1.000000E02, 3.888900E01
1.000000E02, 3.866163E01
1.000000E02, 3.843485E01
1.000000E02, 3.820868E01
1.000000E02, 3.798313E01
1.000000E02, 3.775821E01
1.000000E02, 3.753393E01
1.000000E02, 3.731029E01
1.000000E02, 3.708731E01
1.000000E02, 3.686499E01
1.000000E02, 3.664335E01
1.000000E02, 3.642239E01
1.000000E02, 3.620213E01
1.000000E02, 3.598256E01
1.000000E02, 3.576371E01
1.000000E02, 3.554558E01
1.000000E02, 3.532818E01
1.000000E02, 3.511151E01
1.000000E02, 3.489560E01
1.000000E02, 3.468044E01
1.000000E02, 3.446605E01
1.000000E02, 3.425243E01
1.000000E02, 3.403960E01
1.000000E02, 3.382757E01
1.000000E02, 3.361634E01
1.000000E02, 3.340592E01
1.000000E02, 3.319633E01
1.000000E02, 3.298756E01
1.000000E02, 3.277964E01
1.000000E02, 3.257257E01
1.000000E02, 3.236636E01
1.000000E02, 3.216101E01
1.000000E02, 3.195655E01
1.000000E02, 3.175297E01
1.000000E02, 3.155029E01
1.000000E02, 3.134851E01
1.000000E02, 3.114765E01
1.000000E02, 3.094771E01
1.000000E02, 3.074871E01
1.000000E02, 3.055065E01
1.000000E02, 3.035354E01
1.000000E02, 3.015740E01
1.000000E02, 2.996222E01
1.000000E02, 2.976803E01
1.000000E02, 2.957482E01
1.000000E02, 2.938262E01
1.000000E02, 2.919142E01
1.000000E02, 2.900123E01
1.000000E02, 2.881208E01
1.000000E02, 2.862396E01
1.000000E02, 2.843688E01
1.000000E02, 2.825086E01
1.000000E02, 2.806590E01
1.000000E02, 2.788202E01
1.000000E02, 2.769922E01
1.000000E02, 2.751750E01
1.000000E02, 2.733689E01
1.000000E02, 2.716058E01
1.000000E02, 2.698182E01
1.000000E02, 2.680362E01
1.000000E02, 2.662600E01
1.000000E02, 2.644896E01
1.000000E02, 2.627249E01
1.000000E02, 2.609660E01
1.000000E02, 2.592129E01
1.000000E02, 2.574656E01
1.000000E02, 2.557241E01
1.000000E02, 2.539885E01
1.000000E02, 2.522587E01
1.000000E02, 2.505347E01
1.000000E02, 2.488166E01
1.000000E02, 2.471044E01
1.000000E02, 2.453980E01
1.000000E02, 2.436976E01
1.000000E02, 2.420030E01
1.000000E02, 2.403144E01
1.000000E02, 2.386317E01
1.000000E02, 2.369549E01
1.000000E02, 2.352841E01
1.000000E02, 2.336192E01
1.000000E02, 2.319604E01
1.000000E02, 2.303075E01
1.000000E02, 2.286606E01
1.000000E02, 2.270197E01
1.000000E02, 2.253848E01
1.000000E02, 2.237560E01
1.000000E02, 2.221332E01
1.000000E02, 2.205165E01
1.000000E02, 2.189058E01
1.000000E02, 2.173012E01
1.000000E02, 2.157027E01
1.000000E02, 2.141102E01
1.000000E02, 2.125239E01
1.000000E02, 2.109437E01
1.000000E02, 2.093697E01
1.000000E02, 2.078018E01
1.000000E02, 2.062400E01
1.000000E02, 2.046844E01
1.000000E02, 2.031350E01
1.000000E02, 2.015917E01
1.000000E02, 2.000547E01
1.000000E02, 1.985239E01
1.000000E02, 1.969993E01
1.000000E02, 1.954809E01
1.000000E02, 1.939688E01
1.000000E02, 1.924629E01
1.000000E02, 1.909633E01
1.000000E02, 1.894700E01
1.000000E02, 1.879830E01
1.000000E02, 1.865023E01
1.000000E02, 1.850278E01
1.000000E02, 1.835598E01
1.000000E02, 1.820980E01
1.000000E02, 1.806426E01
1.000000E02, 1.791935E01
1.000000E02, 1.777508E01
1.000000E02, 1.763145E01
1.000000E02, 1.748846E01
1.000000E02, 1.734611E01
1.000000E02, 1.720440E01
1.000000E02, 1.706333E01
1.000000E02, 1.692291E01
1.000000E02, 1.678313E01
1.000000E02, 1.664400E01
1.000000E02, 1.650551E01
1.000000E02, 1.636767E01
1.000000E02, 1.623049E01
1.000000E02, 1.609395E01
1.000000E02, 1.595806E01
1.000000E02, 1.582283E01
1.000000E02, 1.568825E01
1.000000E02, 1.555432E01
1.000000E02, 1.542105E01
1.000000E02, 1.528844E01
1.000000E02, 1.515649E01
1.000000E02, 1.502520E01
1.000000E02, 1.489456E01
1.000000E02, 1.476459E01
1.000000E02, 1.463528E01
1.000000E02, 1.450664E01
1.000000E02, 1.437866E01
1.000000E02, 1.425134E01
1.000000E02, 1.412470E01
1.000000E02, 1.399872E01
1.000000E02, 1.387341E01
1.000000E02, 1.374877E01
1.000000E02, 1.362481E01
1.000000E02, 1.350152E01
1.000000E02, 1.337890E01
1.000000E02, 1.325695E01
1.000000E02, 1.313569E01
1.000000E02, 1.301510E01
1.000000E02, 1.289519E01
1.000000E02, 1.277596E01
1.000000E02, 1.265741E01
1.000000E02, 1.253954E01
1.000000E02, 1.242236E01
1.000000E02, 1.230586E01
1.000000E02, 1.219004E01
1.000000E02, 1.207491E01
1.000000E02, 1.196047E01
1.000000E02, 1.184672E01
1.000000E02, 1.173366E01
1.000000E02, 1.162129E01
1.000000E02, 1.150961E01
1.000000E02, 1.139862E01
1.000000E02, 1.128833E01
1.000000E02, 1.117874E01
1.000000E02, 1.106984E01
1.000000E02, 1.096164E01
1.000000E02, 1.085414E01
1.000000E02, 1.074733E01
1.000000E02, 1.064123E01
1.000000E02, 1.053584E01
1.000000E02, 1.043114E01
1.000000E02, 1.032715E01
1.000000E02, 1.022387E01
1.000000E02, 1.012129E01
1.000000E02, 1.001942E01
1.000000E02, 9.918260E00
1.000000E02, 9.817810E00
1.000000E02, 9.718070E00
1.000000E02, 9.619050E00
1.000000E02, 9.520730E00
1.000000E02, 9.423140E00
1.000000E02, 9.326250E00
1.000000E02, 9.230090E00
1.000000E02, 9.134640E00
1.000000E02, 9.039920E00
1.000000E02, 8.945910E00
1.000000E02, 8.852620E00
1.000000E02, 8.760060E00
1.000000E02, 8.668220E00
1.000000E02, 8.577110E00
1.000000E02, 8.486720E00
1.000000E02, 8.397060E00
1.000000E02, 8.308130E00
1.000000E02, 8.219930E00
1.000000E02, 8.132450E00
1.000000E02, 8.045710E00
1.000000E02, 7.959700E00
1.000000E02, 7.874430E00
1.000000E02, 7.789890E00
1.000000E02, 7.706090E00
1.000000E02, 7.623030E00
1.000000E02, 7.540700E00
1.000000E02, 7.459110E00
1.000000E02, 7.378270E00
1.000000E02, 7.298160E00
1.000000E02, 7.218800E00
1.000000E02, 7.140180E00
1.000000E02, 7.062310E00
1.000000E02, 6.985190E00
1.000000E02, 6.908810E00
1.000000E02, 6.833180E00
1.000000E02, 6.758300E00
1.000000E02, 6.684170E00
1.000000E02, 6.610790E00
1.000000E02, 6.538170E00
1.000000E02, 6.466300E00
1.000000E02, 6.395190E00
1.000000E02, 6.324830E00
1.000000E02, 6.255230E00
1.000000E02, 6.186390E00
1.000000E02, 6.118310E00
1.000000E02, 6.050990E00
1.000000E02, 5.984430E00
1.000000E02, 5.918640E00
1.000000E02, 5.853610E00
1.000000E02, 5.789340E00
1.000000E02, 5.725840E00
1.000000E02, 5.663110E00
1.000000E02, 5.601150E00
1.000000E02, 5.539960E00
1.000000E02, 5.479540E00
1.000000E02, 5.419900E00
1.000000E02, 5.361020E00
1.000000E02, 5.302920E00
1.000000E02, 5.244990E00
1.000000E02, 5.187730E00
1.000000E02, 5.130780E00
1.000000E02, 5.074110E00
1.000000E02, 5.017740E00
1.000000E02, 4.961670E00
1.000000E02, 4.905900E00
1.000000E02, 4.850420E00
1.000000E02, 4.795230E00
1.000000E02, 4.740350E00
1.000000E02, 4.685760E00
1.000000E02, 4.631470E00
1.000000E02, 4.577480E00
1.000000E02, 4.523790E00
1.000000E02, 4.470400E00
1.000000E02, 4.417300E00
1.000000E02, 4.364510E00
1.000000E02, 4.312010E00
1.000000E02, 4.259820E00
1.000000E02, 4.207920E00
1.000000E02, 4.156330E00
1.000000E02, 4.105040E00
1.000000E02, 4.054050E00
1.000000E02, 4.003360E00
1.000000E02, 3.952970E00
1.000000E02, 3.902890E00
1.000000E02, 3.853110E00
1.000000E02, 3.803630E00
1.000000E02, 3.754450E00
1.000000E02, 3.705580E00
1.000000E02, 3.657020E00
1.000000E02, 3.608750E00
1.000000E02, 3.560800E00
1.000000E02, 3.513140E00
1.000000E02, 3.465800E00
1.000000E02, 3.418750E00
1.000000E02, 3.372020E00
1.000000E02, 3.325590E00
1.000000E02, 3.279470E00
1.000000E02, 3.233650E00
1.000000E02, 3.188140E00
1.000000E02, 3.142940E00
1.000000E02, 3.098050E00
1.000000E02, 3.053460E00
1.000000E02, 3.009190E00
1.000000E02, 2.965220E00
1.000000E02, 2.921560E00
1.000000E02, 2.878220E00
1.000000E02, 2.835180E00
1.000000E02, 2.792450E00
1.000000E02, 2.750030E00
1.000000E02, 2.707920E00
1.000000E02, 2.666130E00
1.000000E02, 2.624650E00
1.000000E02, 2.583470E00
1.000000E02, 2.542610E00
1.000000E02, 2.502070E00
1.000000E02, 2.461830E00
1.000000E02, 2.421910E00
1.000000E02, 2.382300E00
1.000000E02, 2.343010E00
1.000000E02, 2.304030E00
1.000000E02, 2.265360E00
1.000000E02, 2.227010E00
1.000000E02, 2.188970E00
1.000000E02, 2.151250E00
1.000000E02, 2.113850E00
1.000000E02, 2.076760E00
1.000000E02, 2.039990E00
1.000000E02, 2.003530E00
1.000000E02, 1.967390E00
1.000000E02, 1.931570E00
1.000000E02, 1.896070E00
1.000000E02, 1.860880E00
1.000000E02, 1.826010E00
1.000000E02, 1.791460E00
1.000000E02, 1.757230E00
1.000000E02, 1.723320E00
1.000000E02, 1.689730E00
1.000000E02, 1.656460E00
1.000000E02, 1.623510E00
1.000000E02, 1.590880E00
1.000000E02, 1.558570E00
1.000000E02, 1.526580E00
1.000000E02, 1.494920E00
1.000000E02, 1.463570E00
1.000000E02, 1.432550E00
1.000000E02, 1.401850E00
1.000000E02, 1.371470E00
1.000000E02, 1.341420E00
1.000000E02, 1.311680E00
1.000000E02, 1.282280E00
1.000000E02, 1.253200E00
1.000000E02, 1.224440E00
1.000000E02, 1.196000E00
1.000000E02, 1.167890E00
1.000000E02, 1.140110E00
1.000000E02, 1.112650E00
1.000000E02, 1.085520E00
1.000000E02, 1.058720E00
1.000000E02, 1.032240E00
1.000000E02, 1.006090E00
1.000000E02, 9.802600E-01
1.000000E02, 9.547700E-01
1.000000E02, 9.296000E-01
1.000000E02, 9.047600E-01
1.000000E02, 8.802500E-01
1.000000E02, 8.560600E-01
1.000000E02, 8.322100E-01
1.000000E02, 8.086900E-01
1.000000E02, 7.854900E-01
1.000000E02, 7.626300E-01
1.000000E02, 7.401000E-01
1.000000E02, 7.179000E-01
1.000000E02, 6.960300E-01
1.000000E02, 6.744900E-01
1.000000E02, 6.532800E-01
1.000000E02, 6.324000E-01
1.000000E02, 6.118600E-01
1.000000E02, 5.916500E-01
1.000000E02, 5.717800E-01
1.000000E02, 5.522300E-01
1.000000E02, 5.330200E-01
1.000000E02, 5.141500E-01
1.000000E02, 4.956100E-01
1.000000E02, 4.774000E-01
1.000000E02, 4.595300E-01
1.000000E02, 4.420000E-01
1.000000E02, 4.248000E-01
1.000000E02, 4.079300E-01
1.000000E02, 3.914100E-01
1.000000E02, 3.752200E-01
1.000000E02, 3.593600E-01
1.000000E02, 3.438500E-01
1.000000E02, 3.286700E-01
1.000000E02, 3.138300E-01
1.000000E02, 2.993300E-01
1.000000E02, 2.851600E-01
1.000000E02, 2.713400E-01
1.000000E02, 2.578500E-01
1.000000E02, 2.447100E-01
1.000000E02, 2.319000E-01
1.000000E02, 2.194400E-01
1.000000E02, 2.073100E-01
1.000000E02, 1.955300E-01
1.000000E02, 1.840900E-01
1.000000E02, 1.729900E-01
1.000000E02, 1.622300E-01
1.000000E02, 1.518100E-01
1.000000E02, 1.417400E-01
1.000000E02, 1.320100E-01
1.000000E02, 1.226200E-01
1.000000E02, 1.135700E-01
1.000000E02, 1.048700E-01
1.000000E02, 9.652000E-02
1.000000E02, 8.850000E-02
1.000000E02, 8.084000E-02
1.000000E02, 7.351000E-02
1.000000E02, 6.654000E-02
1.000000E02, 5.991000E-02
1.000000E02, 5.362000E-02
1.000000E02, 4.768000E-02
1.000000E02, 4.209000E-02
1.000000E02, 3.685000E-02
1.000000E02, 3.195000E-02
1.000000E02, 2.740000E-02
1.000000E02, 2.320000E-02
1.000000E02, 1.935000E-02
1.000000E02, 1.584000E-02
1.000000E02, 1.269000E-02
1.000000E02, 9.880000E-03
1.000000E02, 7.420000E-03
1.000000E02, 5.320000E-03
1.000000E02, 3.560000E-03
1.000000E02, 2.150000E-03
1.000000E02, 1.100000E-03
1.000000E02, 4.000000E-04
1.000000E02, 4.000000E-05
1.000000E02, 4.000000E-05
1.000000E02, 4.000000E-04
1.000000E02, 1.100000E-03
1.000000E02, 2.150000E-03
1.000000E02, 3.560000E-03
1.000000E02, 5.320000E-03
1.000000E02, 7.420000E-03
1.000000E02, 9.880000E-03
1.000000E02, 1.269000E-02
1.000000E02, 1.584000E-02
1.000000E02, 1.935000E-02
1.000000E02, 2.320000E-02
1.000000E02, 2.740000E-02
1.000000E02, 3.195000E-02
1.000000E02, 3.685000E-02
1.000000E02, 4.209000E-02
1.000000E02, 4.768000E-02
1.000000E02, 5.362000E-02
1.000000E02, 5.991000E-02
1.000000E02, 6.654000E-02
1.000000E02, 7.351000E-02
1.000000E02, 8.084000E-02
1.000000E02, 8.850000E-02
1.000000E02, 9.652000E-02
1.000000E02, 1.048700E-01
1.000000E02, 1.135700E-01
1.000000E02, 1.226200E-01
1.000000E02, 1.320100E-01
1.000000E02, 1.417400E-01
1.000000E02, 1.518100E-01
1.000000E02, 1.622300E-01
1.000000E02, 1.729900E-01
1.000000E02, 1.840900E-01
1.000000E02, 1.955300E-01
1.000000E02, 2.073100E-01
1.000000E02, 2.194400E-01
1.000000E02, 2.319000E-01
1.000000E02, 2.447100E-01
1.000000E02, 2.578500E-01
1.000000E02, 2.713400E-01
1.000000E02, 2.851600E-01
1.000000E02, 2.993300E-01
1.000000E02, 3.138300E-01
1.000000E02, 3.286700E-01
1.000000E02, 3.438500E-01
1.000000E02, 3.593600E-01
1.000000E02, 3.752200E-01
1.000000E02, 3.914100E-01
1.000000E02, 4.079300E-01
1.000000E02, 4.248000E-01
1.000000E02, 4.420000E-01
1.000000E02, 4.595300E-01
1.000000E02, 4.774000E-01
1.000000E02, 4.956100E-01
1.000000E02, 5.141500E-01
1.000000E02, 5.330200E-01
1.000000E02, 5.522300E-01
1.000000E02, 5.717800E-01
1.000000E02, 5.916500E-01
1.000000E02, 6.118600E-01
1.000000E02, 6.324000E-01
1.000000E02, 6.532800E-01
1.000000E02, 6.744900E-01
1.000000E02, 6.960300E-01
1.000000E02, 7.179000E-01
1.000000E02, 7.401000E-01
1.000000E02, 7.626300E-01
1.000000E02, 7.854900E-01
1.000000E02, 8.086900E-01
1.000000E02, 8.322100E-01
1.000000E02, 8.560600E-01
1.000000E02, 8.802500E-01
1.000000E02, 9.047600E-01
1.000000E02, 9.296000E-01
1.000000E02, 9.547700E-01
1.000000E02, 9.802600E-01
1.000000E02, 1.006090E00
1.000000E02, 1.032240E00
1.000000E02, 1.058720E00
1.000000E02, 1.085520E00
1.000000E02, 1.112650E00
1.000000E02, 1.140110E00
1.000000E02, 1.167890E00
1.000000E02, 1.196000E00
1.000000E02, 1.224440E00
1.000000E02, 1.253200E00
1.000000E02, 1.282280E00
1.000000E02, 1.311680E00
1.000000E02, 1.341420E00
1.000000E02, 1.371470E00
1.000000E02, 1.401850E00
1.000000E02, 1.432550E00
1.000000E02, 1.463570E00
1.000000E02, 1.494920E00
1.000000E02, 1.526580E00
1.000000E02, 1.558570E00
1.000000E02, 1.590880E00
1.000000E02, 1.623510E00
1.000000E02, 1.656460E00
1.000000E02, 1.689730E00
1.000000E02, 1.723320E00
1.000000E02, 1.757230E00
1.000000E02, 1.791460E00
1.000000E02, 1.826010E00
1.000000E02, 1.860880E00
1.000000E02, 1.896070E00
1.000000E02, 1.931570E00
1.000000E02, 1.967390E00
1.000000E02, 2.003530E00
1.000000E02, 2.039990E00
1.000000E02, 2.076760E00
1.000000E02, 2.113850E00
1.000000E02, 2.151250E00
1.000000E02, 2.188970E00
1.000000E02, 2.227010E00
1.000000E02, 2.265360E00
1.000000E02, 2.304030E00
1.000000E02, 2.343010E00
1.000000E02, 2.382300E00
1.000000E02, 2.421910E00
1.000000E02, 2.461830E00
1.000000E02, 2.502070E00
1.000000E02, 2.542610E00
1.000000E02, 2.583470E00
1.000000E02, 2.624650E00
1.000000E02, 2.666130E00
1.000000E02, 2.707920E00
1.000000E02, 2.750030E00
1.000000E02, 2.792450E00
1.000000E02, 2.835180E00
1.000000E02, 2.878220E00
1.000000E02, 2.921560E00
1.000000E02, 2.965220E00
1.000000E02, 3.009190E00
1.000000E02, 3.053460E00
1.000000E02, 3.098050E00
1.000000E02, 3.142940E00
1.000000E02, 3.188140E00
1.000000E02, 3.233650E00
1.000000E02, 3.279470E00
1.000000E02, 3.325590E00
1.000000E02, 3.372020E00
1.000000E02, 3.418750E00
1.000000E02, 3.465800E00
1.000000E02, 3.513140E00
1.000000E02, 3.560800E00
1.000000E02, 3.608750E00
1.000000E02, 3.657020E00
1.000000E02, 3.705580E00
1.000000E02, 3.754450E00
1.000000E02, 3.803630E00
1.000000E02, 3.853110E00
1.000000E02, 3.902890E00
1.000000E02, 3.952970E00
1.000000E02, 4.003360E00
1.000000E02, 4.054050E00
1.000000E02, 4.105040E00
1.000000E02, 4.156330E00
1.000000E02, 4.207920E00
1.000000E02, 4.259820E00
1.000000E02, 4.312010E00
1.000000E02, 4.364510E00
1.000000E02, 4.417300E00
1.000000E02, 4.470400E00
1.000000E02, 4.523790E00
1.000000E02, 4.577480E00
1.000000E02, 4.631470E00
1.000000E02, 4.685760E00
1.000000E02, 4.740350E00
1.000000E02, 4.795230E00
1.000000E02, 4.850420E00
1.000000E02, 4.905900E00
1.000000E02, 4.961670E00
1.000000E02, 5.017740E00
1.000000E02, 5.074110E00
1.000000E02, 5.130780E00
1.000000E02, 5.187730E00
1.000000E02, 5.244990E00
1.000000E02, 5.302920E00
1.000000E02, 5.361020E00
1.000000E02, 5.419900E00
1.000000E02, 5.479540E00
1.000000E02, 5.539960E00
1.000000E02, 5.601150E00
1.000000E02, 5.663110E00
1.000000E02, 5.725840E00
1.000000E02, 5.789340E00
1.000000E02, 5.853610E00
1.000000E02, 5.918640E00
1.000000E02, 5.984430E00
1.000000E02, 6.050990E00
1.000000E02, 6.118310E00
1.000000E02, 6.186390E00
1.000000E02, 6.255230E00
1.000000E02, 6.324830E00
1.000000E02, 6.395190E00
1.000000E02, 6.466300E00
1.000000E02, 6.538170E00
1.000000E02, 6.610790E00
1.000000E02, 6.684170E00
1.000000E02, 6.758300E00
1.000000E02, 6.833180E00
1.000000E02, 6.908810E00
1.000000E02, 6.985190E00
1.000000E02, 7.062310E00
1.000000E02, 7.140180E00
1.000000E02, 7.218800E00
1.000000E02, 7.298160E00
1.000000E02, 7.378270E00
1.000000E02, 7.459110E00
1.000000E02, 7.540700E00
1.000000E02, 7.623030E00
1.000000E02, 7.706090E00
1.000000E02, 7.789890E00
1.000000E02, 7.874430E00
1.000000E02, 7.959700E00
1.000000E02, 8.045710E00
1.000000E02, 8.132450E00
1.000000E02, 8.219930E00
1.000000E02, 8.308130E00
1.000000E02, 8.397060E00
1.000000E02, 8.486720E00
1.000000E02, 8.577110E00
1.000000E02, 8.668220E00
1.000000E02, 8.760060E00
1.000000E02, 8.852620E00
1.000000E02, 8.945910E00
1.000000E02, 9.039920E00
1.000000E02, 9.134640E00
1.000000E02, 9.230090E00
1.000000E02, 9.326250E00
1.000000E02, 9.423140E00
1.000000E02, 9.520730E00
1.000000E02, 9.619050E00
1.000000E02, 9.718070E00
1.000000E02, 9.817810E00
1.000000E02, 9.918260E00
1.000000E02, 1.001942E01
1.000000E02, 1.012129E01
1.000000E02, 1.022387E01
1.000000E02, 1.032715E01
1.000000E02, 1.043114E01
1.000000E02, 1.053584E01
1.000000E02, 1.064123E01
1.000000E02, 1.074733E01
1.000000E02, 1.085414E01
1.000000E02, 1.096164E01
1.000000E02, 1.106984E01
1.000000E02, 1.117874E01
1.000000E02, 1.128833E01
1.000000E02, 1.139862E01
1.000000E02, 1.150961E01
1.000000E02, 1.162129E01
1.000000E02, 1.173366E01
1.000000E02, 1.184672E01
1.000000E02, 1.196047E01
1.000000E02, 1.207491E01
1.000000E02, 1.219004E01
1.000000E02, 1.230586E01
1.000000E02, 1.242236E01
1.000000E02, 1.253954E01
1.000000E02, 1.265741E01
1.000000E02, 1.277596E01
1.000000E02, 1.289519E01
1.000000E02, 1.301510E01
1.000000E02, 1.313569E01
1.000000E02, 1.325695E01
1.000000E02, 1.337890E01
1.000000E02, 1.350152E01
1.000000E02, 1.362481E01
1.000000E02, 1.374877E01
1.000000E02, 1.387341E01
1.000000E02, 1.399872E01
1.000000E02, 1.412470E01
1.000000E02, 1.425134E01
1.000000E02, 1.437866E01
1.000000E02, 1.450664E01
1.000000E02, 1.463528E01
1.000000E02, 1.476459E01
1.000000E02, 1.489456E01
1.000000E02, 1.502520E01
1.000000E02, 1.515649E01
1.000000E02, 1.528844E01
1.000000E02, 1.542105E01
1.000000E02, 1.555432E01
1.000000E02, 1.568825E01
1.000000E02, 1.582283E01
1.000000E02, 1.595806E01
1.000000E02, 1.609395E01
1.000000E02, 1.623049E01
1.000000E02, 1.636767E01
1.000000E02, 1.650551E01
1.000000E02, 1.664400E01
1.000000E02, 1.678313E01
1.000000E02, 1.692291E01
1.000000E02, 1.706333E01
1.000000E02, 1.720440E01
1.000000E02, 1.734611E01
1.000000E02, 1.748846E01
1.000000E02, 1.763145E01
1.000000E02, 1.777508E01
1.000000E02, 1.791935E01
1.000000E02, 1.806426E01
1.000000E02, 1.820980E01
1.000000E02, 1.835598E01
1.000000E02, 1.850278E01
1.000000E02, 1.865023E01
1.000000E02, 1.879830E01
1.000000E02, 1.894700E01
1.000000E02, 1.909633E01
1.000000E02, 1.924629E01
1.000000E02, 1.939688E01
1.000000E02, 1.954809E01
1.000000E02, 1.969993E01
1.000000E02, 1.985239E01
1.000000E02, 2.000547E01
1.000000E02, 2.015917E01
1.000000E02, 2.031350E01
1.000000E02, 2.046844E01
1.000000E02, 2.062400E01
1.000000E02, 2.078018E01
1.000000E02, 2.093697E01
1.000000E02, 2.109437E01
1.000000E02, 2.125239E01
1.000000E02, 2.141102E01
1.000000E02, 2.157027E01
1.000000E02, 2.173012E01
1.000000E02, 2.189058E01
1.000000E02, 2.205165E01
1.000000E02, 2.221332E01
1.000000E02, 2.237560E01
1.000000E02, 2.253848E01
1.000000E02, 2.270197E01
1.000000E02, 2.286606E01
1.000000E02, 2.303075E01
1.000000E02, 2.319604E01
1.000000E02, 2.336192E01
1.000000E02, 2.352841E01
1.000000E02, 2.369549E01
1.000000E02, 2.386317E01
1.000000E02, 2.403144E01
1.000000E02, 2.420030E01
1.000000E02, 2.436976E01
1.000000E02, 2.453980E01
1.000000E02, 2.471044E01
1.000000E02, 2.488166E01
1.000000E02, 2.505347E01
1.000000E02, 2.522587E01
1.000000E02, 2.539885E01
1.000000E02, 2.557241E01
1.000000E02, 2.574656E01
1.000000E02, 2.592129E01
1.000000E02, 2.609660E01
1.000000E02, 2.627249E01
1.000000E02, 2.644896E01
1.000000E02, 2.662600E01
1.000000E02, 2.680362E01
1.000000E02, 2.698182E01
1.000000E02, 2.716058E01
1.000000E02, 2.733689E01
1.000000E02, 2.751750E01
1.000000E02, 2.769922E01
1.000000E02, 2.788202E01
1.000000E02, 2.806590E01
1.000000E02, 2.825086E01
1.000000E02, 2.843688E01
1.000000E02, 2.862396E01
1.000000E02, 2.881208E01
1.000000E02, 2.900123E01
1.000000E02, 2.919142E01
1.000000E02, 2.938262E01
1.000000E02, 2.957482E01
1.000000E02, 2.976803E01
1.000000E02, 2.996222E01
1.000000E02, 3.015740E01
1.000000E02, 3.035354E01
1.000000E02, 3.055065E01
1.000000E02, 3.074871E01
1.000000E02, 3.094771E01
1.000000E02, 3.114765E01
1.000000E02, 3.134851E01
1.000000E02, 3.155029E01
1.000000E02, 3.175297E01
1.000000E02, 3.195655E01
1.000000E02, 3.216101E01
1.000000E02, 3.236636E01
1.000000E02, 3.257257E01
1.000000E02, 3.277964E01
1.000000E02, 3.298756E01
1.000000E02, 3.319633E01
1.000000E02, 3.340592E01
1.000000E02, 3.361634E01
1.000000E02, 3.382757E01
1.000000E02, 3.403960E01
1.000000E02, 3.425243E01
1.000000E02, 3.446605E01
1.000000E02, 3.468044E01
1.000000E02, 3.489560E01
1.000000E02, 3.511151E01
1.000000E02, 3.532818E01
1.000000E02, 3.554558E01
1.000000E02, 3.576371E01
1.000000E02, 3.598256E01
1.000000E02, 3.620213E01
1.000000E02, 3.642239E01
1.000000E02, 3.664335E01
1.000000E02, 3.686499E01
1.000000E02, 3.708731E01
1.000000E02, 3.731029E01
1.000000E02, 3.753393E01
1.000000E02, 3.775821E01
1.000000E02, 3.798313E01
1.000000E02, 3.820868E01
1.000000E02, 3.843485E01
1.000000E02, 3.866163E01
1.000000E02, 3.888900E01
1.000000E02, 3.911697E01
1.000000E02, 3.934552E01
1.000000E02, 3.957464E01
1.000000E02, 3.980432E01
1.000000E02, 4.003456E01
1.000000E02, 4.026534E01
1.000000E02, 4.049666E01
1.000000E02, 4.072850E01
1.000000E02, 4.096086E01
1.000000E02, 4.119373E01
1.000000E02, 4.142709E01
1.000000E02, 4.166095E01
1.000000E02, 4.189528E01
1.000000E02, 4.213008E01
1.000000E02, 4.236535E01
1.000000E02, 4.260106E01
1.000000E02, 4.283722E01
1.000000E02, 4.307382E01
1.000000E02, 4.331083E01
1.000000E02, 4.354826E01
1.000000E02, 4.378610E01
1.000000E02, 4.402433E01
1.000000E02, 4.426295E01
1.000000E02, 4.450195E01
1.000000E02, 4.474131E01
1.000000E02, 4.498103E01
1.000000E02, 4.522111E01
1.000000E02, 4.546152E01
1.000000E02, 4.570227E01
1.000000E02, 4.594334E01
1.000000E02, 4.618472E01
1.000000E02, 4.642640E01
1.000000E02, 4.666838E01
1.000000E02, 4.691064E01
1.000000E02, 4.715318E01
1.000000E02, 4.739598E01
1.000000E02, 4.763905E01
1.000000E02, 4.788236E01
1.000000E02, 4.812590E01
1.000000E02, 4.836968E01
1.000000E02, 4.861368E01
1.000000E02, 4.885789E01
1.000000E02, 4.910230E01
1.000000E02, 4.934690E01
1.000000E02, 4.959169E01
1.000000E02, 4.983664E01
1.000000E02, 5.008177E01
1.000000E02, 5.032705E01
1.000000E02, 5.057247E01
1.000000E02, 5.081803E01
1.000000E02, 5.106372E01
1.000000E02, 5.130953E01
1.000000E02, 5.155544E01
1.000000E02, 5.180146E01
1.000000E02, 5.204756E01
1.000000E02, 5.229375E01
1.000000E02, 5.254001E01
1.000000E02, 5.278633E01
1.000000E02, 5.303270E01
1.000000E02, 5.327912E01
1.000000E02, 5.352557E01
1.000000E02, 5.377205E01
1.000000E02, 5.401854E01
1.000000E02, 5.426504E01
1.000000E02, 5.451154E01
1.000000E02, 5.475802E01
1.000000E02, 5.500449E01
1.000000E02, 5.525093E01
1.000000E02, 5.549732E01
1.000000E02, 5.574367E01
1.000000E02, 5.598996E01
1.000000E02, 5.623618E01
1.000000E02, 5.648232E01
1.000000E02, 5.672838E01
1.000000E02, 5.697435E01
1.000000E02, 5.722021E01
1.000000E02, 5.746595E01
1.000000E02, 5.771158E01
1.000000E02, 5.795707E01
1.000000E02, 5.820242E01
1.000000E02, 5.844762E01
1.000000E02, 5.869266E01
1.000000E02, 5.893753E01
1.000000E02, 5.918222E01
1.000000E02, 5.942672E01
1.000000E02, 5.967103E01
1.000000E02, 5.991513E01
1.000000E02, 6.015902E01
1.000000E02, 6.040268E01
1.000000E02, 6.064610E01
1.000000E02, 6.088928E01
1.000000E02, 6.113221E01
1.000000E02, 6.137488E01
1.000000E02, 6.161728E01
1.000000E02, 6.185940E01
1.000000E02, 6.210122E01
1.000000E02, 6.234275E01
1.000000E02, 6.258397E01
1.000000E02, 6.282487E01
1.000000E02, 6.306545E01
1.000000E02, 6.330569E01
1.000000E02, 6.354558E01
1.000000E02, 6.378512E01
1.000000E02, 6.402429E01
1.000000E02, 6.426310E01
1.000000E02, 6.450152E01
1.000000E02, 6.473954E01
1.000000E02, 6.497717E01
1.000000E02, 6.521439E01
1.000000E02, 6.545119E01
1.000000E02, 6.568755E01
1.000000E02, 6.592349E01
1.000000E02, 6.615897E01
1.000000E02, 6.639400E01
1.000000E02, 6.662856E01
1.000000E02, 6.686264E01
1.000000E02, 6.709624E01
1.000000E02, 6.732935E01
1.000000E02, 6.756196E01
1.000000E02, 6.779405E01
1.000000E02, 6.802562E01
1.000000E02, 6.825666E01
1.000000E02, 6.848716E01
1.000000E02, 6.872109E01
1.000000E02, 6.895137E01
1.000000E02, 6.918199E01
1.000000E02, 6.941294E01
1.000000E02, 6.964424E01
1.000000E02, 6.987589E01
1.000000E02, 7.010790E01
1.000000E02, 7.034027E01
1.000000E02, 7.057300E01
1.000000E02, 7.080611E01
1.000000E02, 7.103960E01
1.000000E02, 7.127347E01
1.000000E02, 7.150774E01
1.000000E02, 7.174241E01
1.000000E02, 7.197747E01
1.000000E02, 7.221295E01
1.000000E02, 7.244884E01
1.000000E02, 7.268516E01
1.000000E02, 7.292190E01
1.000000E02, 7.315908E01
1.000000E02, 7.339669E01
1.000000E02, 7.363475E01
1.000000E02, 7.387326E01
1.000000E02, 7.411223E01
1.000000E02, 7.435166E01
1.000000E02, 7.459156E01
1.000000E02, 7.483193E01
1.000000E02, 7.507279E01
1.000000E02, 7.531413E01
1.000000E02, 7.555596E01
1.000000E02, 7.579829E01
1.000000E02, 7.604113E01
1.000000E02, 7.628448E01
1.000000E02, 7.652834E01
1.000000E02, 7.677273E01
1.000000E02, 7.701765E01
1.000000E02, 7.726309E01
1.000000E02, 7.750908E01
1.000000E02, 7.775562E01
1.000000E02, 7.800271E01
1.000000E02, 7.825035E01
1.000000E02, 7.849856E01
1.000000E02, 7.874734E01
1.000000E02, 7.899669E01
1.000000E02, 7.924663E01
1.000000E02, 7.949715E01
1.000000E02, 7.974827E01
1.000000E02, 7.999999E01
1.000000E02, 8.025231E01
1.000000E02, 8.050524E01
1.000000E02, 8.075879E01
1.000000E02, 8.101297E01
1.000000E02, 8.126777E01
1.000000E02, 8.152321E01
1.000000E02, 8.177929E01
1.000000E02, 8.203601E01
1.000000E02, 8.229339E01
1.000000E02, 8.255143E01
1.000000E02, 8.281013E01
1.000000E02, 8.306951E01
1.000000E02, 8.332956E01
1.000000E02, 8.359029E01
1.000000E02, 8.385171E01
1.000000E02, 8.411382E01
1.000000E02, 8.437664E01
1.000000E02, 8.464016E01
1.000000E02, 8.490440E01
1.000000E02, 8.516935E01
1.000000E02, 8.543502E01
1.000000E02, 8.570143E01
1.000000E02, 8.596857E01
1.000000E02, 8.623646E01
1.000000E02, 8.650509E01
1.000000E02, 8.677448E01
1.000000E02, 8.704462E01
1.000000E02, 8.731553E01
1.000000E02, 8.758722E01
1.000000E02, 8.785968E01
1.000000E02, 8.813292E01
1.000000E02, 8.840695E01
1.000000E02, 8.868178E01
1.000000E02, 8.895741E01
1.000000E02, 8.923385E01
1.000000E02, 8.951110E01
1.000000E02, 8.978917E01
1.000000E02, 9.006806E01
1.000000E02, 9.034779E01
1.000000E02, 9.062835E01
1.000000E02, 9.090976E01
1.000000E02, 9.119201E01
1.000000E02, 9.147512E01
1.000000E02, 9.175909E01
1.000000E02, 9.204392E01
1.000000E02, 9.232963E01
1.000000E02, 9.261622E01
1.000000E02, 9.290369E01
1.000000E02, 9.319205E01
1.000000E02, 9.348131E01
1.000000E02, 9.377147E01
1.000000E02, 9.406254E01
1.000000E02, 9.435452E01
1.000000E02, 9.464742E01
1.000000E02, 9.494125E01
1.000000E02, 9.523601E01
1.000000E02, 9.553170E01
1.000000E02, 9.582834E01
1.000000E02, 9.612593E01
1.000000E02, 9.642448E01
1.000000E02, 9.672399E01
1.000000E02, 9.702446E01
1.000000E02, 9.732591E01
1.000000E02, 9.762834E01
1.000000E02, 9.793175E01
1.000000E02, 9.823616E01
1.000000E02, 9.854156E01
1.000000E02, 9.884796E01
1.000000E02, 9.915538E01
1.000000E02, 9.946380E01
1.000000E02, 9.977325E01
1.000000E02, 1.000837E02
1.000000E02, 1.003952E02
1.000000E02, 1.007078E02
1.000000E02, 1.010214E02
1.000000E02, 1.013360E02
1.000000E02, 1.016517E02
1.000000E02, 1.019685E02
1.000000E02, 1.022863E02
1.000000E02, 1.026052E02
1.000000E02, 1.029252E02
1.000000E02, 1.032463E02
1.000000E02, 1.035684E02
1.000000E02, 1.038917E02
1.000000E02, 1.042161E02
1.000000E02, 1.045415E02
1.000000E02, 1.048681E02
1.000000E02, 1.051958E02
1.000000E02, 1.055247E02
1.000000E02, 1.058546E02
1.000000E02, 1.061858E02
1.000000E02, 1.065180E02
1.000000E02, 1.068514E02
1.000000E02, 1.071860E02
1.000000E02, 1.075217E02
1.000000E02, 1.078586E02
1.000000E02, 1.081967E02
1.000000E02, 1.085360E02
1.000000E02, 1.088764E02
1.000000E02, 1.092180E02
1.000000E02, 1.095609E02
1.000000E02, 1.099049E02
1.000000E02, 1.102502E02
1.000000E02, 1.105966E02
1.000000E02, 1.109443E02
1.000000E02, 1.112932E02
1.000000E02, 1.116434E02
1.000000E02, 1.119948E02
1.000000E02, 1.123474E02
1.000000E02, 1.127013E02
1.000000E02, 1.130565E02
1.000000E02, 1.134129E02
1.000000E02, 1.137706E02
1.000000E02, 1.141295E02
1.000000E02, 1.144898E02
1.000000E02, 1.148513E02
1.000000E02, 1.152141E02
1.000000E02, 1.155782E02
1.000000E02, 1.159437E02
1.000000E02, 1.163104E02
1.000000E02, 1.166785E02
1.000000E02, 1.170479E02
1.000000E02, 1.174186E02
1.000000E02, 1.177906E02
1.000000E02, 1.181640E02
1.000000E02, 1.185388E02
1.000000E02, 1.189148E02
1.000000E02, 1.192923E02
1.000000E02, 1.196711E02
1.000000E02, 1.200513E02
1.000000E02, 1.204328E02
1.000000E02, 1.208158E02
1.000000E02, 1.212041E02
1.000000E02, 1.215954E02
1.000000E02, 1.219953E02
1.000000E02, 1.224040E02
1.000000E02, 1.228215E02
1.000000E02, 1.232479E02
1.000000E02, 1.236833E02
1.000000E02, 1.241277E02
1.000000E02, 1.245811E02
1.000000E02, 1.250437E02
1.000000E02, 1.255155E02
1.000000E02, 1.259966E02
1.000000E02, 1.264871E02
1.000000E02, 1.269869E02
1.000000E02, 1.274962E02
1.000000E02, 1.280151E02
1.000000E02, 1.285436E02
1.000000E02, 1.290817E02
1.000000E02, 1.296296E02
1.000000E02, 1.301873E02
1.000000E02, 1.307548E02
1.000000E02, 1.313323E02
1.000000E02, 1.319198E02
1.000000E02, 1.325173E02
1.000000E02, 1.331249E02
1.000000E02, 1.337428E02
1.000000E02, 1.343709E02
1.000000E02, 1.350093E02
1.000000E02, 1.356581E02
1.000000E02, 1.363174E02
1.000000E02, 1.369872E02
1.000000E02, 1.376676E02
1.000000E02, 1.383586E02
1.000000E02, 1.390603E02
1.000000E02, 1.397728E02
1.000000E02, 1.404962E02
1.000000E02, 1.412304E02
1.000000E02, 1.419757E02
1.000000E02, 1.427319E02
1.000000E02, 1.434993E02
1.000000E02, 1.442779E02
1.000000E02, 1.450677E02
1.000000E02, 1.458688E02
1.000000E02, 1.466812E02
1.000000E02, 1.475051E02
1.000000E02, 1.483405E02
1.000000E02, 1.491874E02
1.000000E02, 1.500460E02
1.000000E02, 1.509163E02
1.000000E02, 1.517983E02
1.000000E02, 1.526921E02
1.000000E02, 1.535979E02
1.000000E02, 1.545156E02
1.000000E02, 1.554453E02
1.000000E02, 1.563870E02
1.000000E02, 1.573410E02
1.000000E02, 1.583071E02
1.000000E02, 1.592856E02
1.000000E02, 1.602763E02
1.000000E02, 1.612795E02
1.000000E02, 1.622952E02
1.000000E02, 1.633234E02
1.000000E02, 1.643642E02
1.000000E02, 1.654177E02
1.000000E02, 1.664839E02
1.000000E02, 1.675629E02
1.000000E02, 1.686548E02
1.000000E02, 1.697596E02
1.000000E02, 1.708774E02
1.000000E02, 1.720082E02
1.000000E02, 1.731522E02
1.000000E02, 1.743094E02
1.000000E02, 1.754799E02
1.000000E02, 1.766636E02
1.000000E02, 1.778608E02
1.000000E02, 1.790714E02
1.000000E02, 1.802955E02
1.000000E02, 1.815333E02
1.000000E02, 1.827846E02
1.000000E02, 1.840497E02
1.000000E02, 1.853286E02
1.000000E02, 1.866212E02
1.000000E02, 1.879279E02
1.000000E02, 1.892484E02
1.000000E02, 1.905831E02
1.000000E02, 1.919318E02
1.000000E02, 1.932947E02
1.000000E02, 1.946718E02
1.000000E02, 1.960633E02
1.000000E02, 1.974691E02
1.000000E02, 1.988799E02
1.000000E02, 2.002956E02
1.000000E02, 2.016957E02
1.000000E02, 2.030800E02
1.000000E02, 2.044486E02
1.000000E02, 2.058015E02
1.000000E02, 2.071385E02
1.000000E02, 2.084597E02
1.000000E02, 2.097651E02
1.000000E02, 2.110546E02
1.000000E02, 2.123282E02
1.000000E02, 2.135858E02
1.000000E02, 2.148274E02
1.000000E02, 2.160531E02
1.000000E02, 2.172627E02
1.000000E02, 2.184562E02
1.000000E02, 2.196336E02
1.000000E02, 2.207949E02
1.000000E02, 2.219400E02
1.000000E02, 2.230690E02
1.000000E02, 2.241817E02
1.000000E02, 2.252782E02
1.000000E02, 2.263584E02
1.000000E02, 2.274223E02
1.000000E02, 2.284698E02
1.000000E02, 2.295010E02
1.000000E02, 2.305157E02
1.000000E02, 2.315140E02
1.000000E02, 2.324959E02
1.000000E02, 2.334613E02
1.000000E02, 2.344101E02
1.000000E02, 2.353424E02
1.000000E02, 2.362580E02
1.000000E02, 2.371571E02
1.000000E02, 2.380395E02
1.000000E02, 2.389053E02
1.000000E02, 2.397543E02
1.000000E02, 2.405866E02
1.000000E02, 2.414021E02
1.000000E02, 2.422008E02
1.000000E02, 2.429827E02
1.000000E02, 2.437477E02
1.000000E02, 2.444958E02
1.000000E02, 2.452270E02
1.000000E02, 2.459413E02
1.000000E02, 2.466550E02
1.000000E02, 2.473318E02
1.000000E02, 2.479863E02
1.000000E02, 2.486194E02
1.000000E02, 2.492324E02
1.000000E02, 2.498264E02
1.000000E02, 2.504024E02
1.000000E02, 2.509616E02
1.000000E02, 2.515051E02
1.000000E02, 2.520339E02
1.000000E02, 2.525493E02
1.000000E02, 2.530523E02
1.000000E02, 2.535440E02
1.000000E02, 2.540256E02
1.000000E02, 2.544981E02
1.000000E02, 2.549626E02
1.000000E02, 2.554204E02
1.000000E02, 2.558724E02
1.000000E02, 2.563198E02
1.000000E02, 2.567638E02
1.000000E02, 2.572053E02
1.000000E02, 2.576456E02
1.000000E02, 2.580857E02
1.000000E02, 2.585268E02
1.000000E02, 2.589699E02
1.000000E02, 2.594162E02
1.000000E02, 2.598668E02
1.000000E02, 2.603118E02
1.000000E02, 2.607465E02
1.000000E02, 2.611392E02
1.000000E02, 2.614958E02
1.000000E02, 2.618221E02
1.000000E02, 2.621241E02
1.000000E02, 2.624076E02
1.000000E02, 2.626784E02
1.000000E02, 2.629424E02
1.000000E02, 2.632055E02
1.000000E02, 2.634735E02
1.000000E02, 2.637524E02
1.000000E02, 2.640480E02
1.000000E02, 2.643661E02
1.000000E02, 2.647126E02
1.000000E02, 2.650934E02
1.000000E02, 2.655143E02
1.000000E02, 2.659812E02
1.000000E02, 2.665000E02
##END=
