# Supplementary material for: Redox regulation of KV7 channels through EF3 hand of calmodulin
Source: eLife. 2023 Feb 20;12:e81961. doi: 10.7554/eLife.81961 (PMC9988260; doi:10.7554/eLife.81961)
Supplement: Figure 4—source data 2. [file elife-81961-fig4-data2.zip › 20/uxnmr.info]

CONFIGURATION INFORMATION
=========================

Path         : /opt/topspin3.2/conf/instr/spect/uxnmr.info
Date         : Tue May  7 17:36:22 2019
Release      : TOPSPIN Version 3.2-pl7
Installed in : /opt/topspin3.2
Host         : srmn02.cicbiogune.int
OS           : CentOS Linux release 7.6.1810 (Core) 
CPU          : Intel(R) Xeon(R) W-2145 CPU @ 3.70GHz (16 cores at 1200 MHz with Hyperthreading)
User         : nmrsu
Description  : Avance III 800
Location     : CiC bioGUNE
System       : Avance III NMR spectrometer
1H-frequency : 800.13 MHz
Order Number : PH000106
Configured in: /opt/topspin3.2/conf/instr/spect

IPSO: connected to spectrometer subnet
- TCP/IP address = 149.236.99.90
- Tctrl : 1
- Fctrls: 4
- Gctrl1: without digital preemphasis
- Gctrl2: with digital preemphasis
- Rctrl : none
- FREDs : none
- DPP : 1

DRU: AQS DRU-E Z102520/00320 ECL 05.00
- TCP/IP address = 149.236.99.89
- Firmware Version = 170619
- DRU controls AQS-Rack and HPPR/2

AQS: connected to 149.236.99.89:/dev/tty10
  _Slot_ SBSB _____________________Board_____________________
  Number Addr Type HW-VS FW-VS ID  ECL Name   Description
  -----------------------------------------------------------
     2   0x10 0x52   0x3    AW  R  3.0 REC-1  AQS RXAD1000 Z102118/104 ECL 03.00
     3   0x34 0xc1   0x1        X  1.0 REF-1  REF-1000 Reference Board for AQS Receiver
     4   0x24 0x29   0x8    AE  S  2.0 SGU-1  AQS SGU/2 1000 Z103082/00173 ECL 02.00 FPGA-Vs=AF
     5   0x25 0x29   0x8    AE  S  2.0 SGU-2  AQS SGU/2 1000 Z103082/00170 ECL 02.00 FPGA-Vs=AF
     6   0x26 0x29   0x8    AE  S  2.0 SGU-3  AQS SGU/2 1000 Z103082/00164 ECL 02.00 FPGA-Vs=AF
     7   0x27 0x29   0x8    AE  S  2.0 SGU-4  AQS SGU/2 1000 Z103082/00172 ECL 02.00 FPGA-Vs=AF
    21   0x21 0xcf     0        P  0.0 PSD-1  PSD/3 Power Supply Distribution Board
    --   0x20 0xc6     0        B  1.2 AQS/2  AQS/2 chassis
     1   0x20  0x7     0        B      MASTER AQS Rack Master
  Logical Receiver/SGU configuration:


Router: none installed


Transmitters at the spectrometer subnet:
----------------------------------------
BLA_W1345097_0019 W1345097/0019 ECL 20:
- TCP/IP address = 149.236.99.92
- Firmware VS    = 20120627
- Amplifier      = BLAXH2H500/100/250 E 700-900MHZ INR: W1345097/0019 ECL 20
- Router         = BLMMR32 RF AMPLIFIER MODULE: W1345204/0041 ECL 0
- Controller     = BLA CONTROL BOARD 6 2CH: W1522050/010353 ECL 50
BLA_W1345094_0008 W1345094/0008 ECL 0:
- TCP/IP address = 149.236.99.91
- Firmware VS    = 20120627
- Amplifier      = BLA2X500 E 6-365MHZ: W1345094/0008 ECL 0
- Router         = BLMMR32 RF AMPLIFIER MODULE: W1345204/0098 ECL 0
- Controller     = BLA CONTROL BOARD 6 2V V-USB: W1522040/0260 ECL 1

BSMS: BSMS/2 connected to ethernet
- TCP/IP address = 149.236.99.20
- ELCB firmware version = 20170712
- GAB current limits = 0.0/X, 0.0/Y, 10.0/Z (in A)
- SCB channels = 40
- Shim System = BOSS3-SB
- 2HTX Amplifier: not available
- Lock: installed

Cryo Controller CRCO: device connected to 149.236.99.90:/dev/tty01

Bruker Magnet Pump Control BMPC: device connected to 149.236.99.90:/dev/tty04

Eurotherm VTU: device connected to 149.236.99.90:/dev/tty05

Preamplifiers :
HPPR: - HPPR/2 preamplifier connected to 149.236.99.89:/dev/tty10
    Type      : HPPR/2
    Controller: Application firmware = AQ
                15 LEDs for tuning, 15 LEDs for matching
    Module  1 : 1H LNA
                 PN=Z003465, SN=00093 from 20060329
    Module  2 : XBB31P 2HS
                 PN=Z003509, SN=00113 from 20060724
    Module  3 : 2H
                 PN=Z003476, SN=00094 from 20060719
    Module  4 : 13C
                 PN=Z003527, SN=00078 from 20060719
    Module  5 : 15N
                 PN=Z003533, SN=00075 from 20051128


Frequency generation:
- F1: for SGU
- F2: for SGU
- F3: for SGU
- F4: for SGU


RF cable connections (detected by 'confamp')
--------------------------------------------------------------------
SGU1 NORM output -> input 1 of transmitter 1 (BLAXH2H500/100/250 E 700-900MHZ W1345097/0019 at TCP/IP 149.236.99.92)
SGU1 AUX  output -> input 3 of transmitter 2 (BLA2X500 E 6-365MHZ W1345094/0008 at TCP/IP 149.236.99.91)
SGU2 NORM output -> input 2 of transmitter 1 (BLAXH2H500/100/250 E 700-900MHZ W1345097/0019 at TCP/IP 149.236.99.92)
SGU2 AUX  output -> TUNE signal input of HPPR
SGU3 NORM output -> input 1 of transmitter 2 (BLA2X500 E 6-365MHZ W1345094/0008 at TCP/IP 149.236.99.91)
SGU3 AUX  output -> input 3 of transmitter 1 (BLAXH2H500/100/250 E 700-900MHZ W1345097/0019 at TCP/IP 149.236.99.92)
SGU4 NORM output -> input 2 of transmitter 2 (BLA2X500 E 6-365MHZ W1345094/0008 at TCP/IP 149.236.99.91)
SGU4 AUX  output -> input 4 of transmitter 1 (BLAXH2H500/100/250 E 700-900MHZ W1345097/0019 at TCP/IP 149.236.99.92)

Blanking cable connections (detected by 'confamp')
--------------------------------------------------------------------
transmitter 1 (BLAXH2H500/100/250 E 700-900MHZ W1345097/0019 at TCP/IP 149.236.99.92) amplifier 1H-100W uses blanking 2
transmitter 1 (BLAXH2H500/100/250 E 700-900MHZ W1345097/0019 at TCP/IP 149.236.99.92) amplifier X-500W uses blanking 1
transmitter 1 (BLAXH2H500/100/250 E 700-900MHZ W1345097/0019 at TCP/IP 149.236.99.92) amplifier 2H-250W uses blanking 6
transmitter 2 (BLA2X500 E 6-365MHZ W1345094/0008 at TCP/IP 149.236.99.91) amplifier X-500W uses blanking 3
transmitter 2 (BLA2X500 E 6-365MHZ W1345094/0008 at TCP/IP 149.236.99.91) amplifier X-500W uses blanking 4
