# Supplementary material for: Redox regulation of KV7 channels through EF3 hand of calmodulin
Source: eLife. 2023 Feb 20;12:e81961. doi: 10.7554/eLife.81961 (PMC9988260; doi:10.7554/eLife.81961)
Supplement: Figure 4—source data 2. [file elife-81961-fig4-data2.zip › 21/acqu2s]

##TITLE= Parameter file, TOPSPIN		Version 3.2
##JCAMPDX= 5.0
##DATATYPE= Parameter Values
##NPOINTS= 201	$$ modification sequence number
##ORIGIN= Bruker BioSpin GmbH
##OWNER= nmr
$$ 2019-08-12 16:54:50.404 +0200  nmr@srmn02.cicbiogune.int
$$ /opt/nmr800/data/nmr/nmr/GB116_N_PEPTIDE_060719/21/acqu2s
$$ process /opt/topspin3.2/prog/mod/go
##$ACQT0= 0
##$BF1= 81.076469
##$FnMODE= 6
##$NUC1= <15N>
##$NusJSP= 0
##$NusT2= 1
##$NusTD= 200
##$O1= 9453.5162854
##$SFO1= 81.0859225162854
##$SW= 24.4986033794513
##$SW_h= 1986.49185538339
##$TD= 200
##END=
