# Supplementary material for: Redox regulation of KV7 channels through EF3 hand of calmodulin
Source: eLife. 2023 Feb 20;12:e81961. doi: 10.7554/eLife.81961 (PMC9988260; doi:10.7554/eLife.81961)
Supplement: Figure 4—source data 2. [file elife-81961-fig4-data2.zip › 21/audita.txt]

##TITLE= Audit trail, TOPSPIN		Version 3.2
##JCAMPDX= 5.01
##ORIGIN= Bruker BioSpin GmbH
##OWNER= nmr
$$ /opt/nmr800/data/nmr/nmr/GB116_N_PEPTIDE_060719/21/audita.txt
##AUDIT TRAIL=  $$ (NUMBER, WHEN, WHO, WHERE, PROCESS, VERSION, WHAT)
(   1,<2019-08-12 16:54:51.066 +0200>,<nmr>,<srmn02.cicbiogune.int>,<go>,<TOPSPIN 3.2>,
      <created by zg
	started at 2019-08-12 15:23:21.481 +0200,
	POWCHK enabled, PULCHK disabled,
       configuration hash MD5:
       1F CC 36 17 AD C2 1F 6E 6E 42 11 8D AA 9A 21 92
       data hash MD5: 1536 * 200
       5C 6D 01 6F A2 FB 83 14 05 B8 3F CA 8C 91 D8 C8>)
##END=

$$ hash MD5
$$ D6 96 DE 62 37 83 0C 22 A2 02 85 74 27 33 27 A4
