# Supplementary material for: Redox regulation of KV7 channels through EF3 hand of calmodulin
Source: eLife. 2023 Feb 20;12:e81961. doi: 10.7554/eLife.81961 (PMC9988260; doi:10.7554/eLife.81961)
Supplement: Figure 4—source data 2. [file elife-81961-fig4-data2.zip › 21/pdata/1/title]

75 uM CaM/Kv7.2 CDR (nat ocurring)
120 mM KCl + 50 mM MES pH 6 + 5 mM DTT
303K
12/08/2019
