# Supplementary material for: Redox regulation of KV7 channels through EF3 hand of calmodulin
Source: eLife. 2023 Feb 20;12:e81961. doi: 10.7554/eLife.81961 (PMC9988260; doi:10.7554/eLife.81961)
Supplement: Figure 4—source data 2. [file elife-81961-fig4-data2.zip › 21/shimvalues]

# Mon Aug 12 15:24:26 2019
#$$PROBEID=34
#$$PROBEINFO=5 mm CPTCI 1H-13C/15N/D Z-GRD Z44909/0040
#$$PICSINFO=Z44909_0040_34.par
#$$SHIMID=292722
#
# Active Shim Gradients
#
Z           		9252            
Z2          		-402            
Z3          		1851            
Z4          		-411            
Z5          		-676            
Z6          		-9848           
Z7          		-4979           
Z8          		0               
X           		1466            
XZ          		-1833           
XZ2         		692             
XZ3         		-320            
XZ4         		-1600           
XZ5         		5599            
Y           		1554            
YZ          		-2030           
YZ2         		913             
YZ3         		244             
YZ4         		-435            
YZ5         		-5335           
XY          		5328            
XYZ         		-1162           
XYZ2        		-803            
XYZ3        		-1125           
XYZ4        		0               
XYZ5        		0               
(X2-Y2)     		-1619           
(X2-Y2)Z    		1663            
(X2-Y2)Z2   		278             
(X2-Y2)Z3   		-1642           
(X2-Y2)Z4   		-1044           
(X2-Y2)Z5   		0               
X3          		-1369           
X3Z         		-2393           
Y3          		62              
Y3Z         		463             
#
# Lock Parameter
#
FIELD		2243.395
LOCKPHASE		245.000 
LOCKPOWER		-18.000 
LOCKGAIN		119.238 
LOCKDC		-70.400 
LOCKSHIFT		4.700   
LOOPGAIN		-18.400 
LOOPTIME		0.690   
LOOPFILTER		19.000  
#
IEEE64_VERSION_CODE 1
#
# Shim currents 
#
SHIM_SETTING [1 ]  3804.41614451   
SHIM_SETTING [2 ]  815.94421813    
SHIM_SETTING [3 ]  4276.52300139   
SHIM_SETTING [4 ]  10104.28413035  
SHIM_SETTING [5 ]  -1507.77195567  
SHIM_SETTING [6 ]  -3206.87544999  
SHIM_SETTING [7 ]  -16606.31740198 
SHIM_SETTING [8 ]  -5547.70481681  
SHIM_SETTING [9 ]  234.71743033    
SHIM_SETTING [10]  -2087.68664648  
SHIM_SETTING [11]  -1807.77300000  
SHIM_SETTING [12]  -400.29100000   
SHIM_SETTING [13]  525.10400000    
SHIM_SETTING [14]  496.86100000    
SHIM_SETTING [15]  864.12048165    
SHIM_SETTING [16]  1221.66648165   
SHIM_SETTING [17]  3311.97071537   
SHIM_SETTING [18]  1926.90628463   
SHIM_SETTING [19]  4299.70282546   
SHIM_SETTING [20]  -5796.91242016  
SHIM_SETTING [21]  -803.94700000   
SHIM_SETTING [22]  -1704.08000000  
SHIM_SETTING [23]  1432.02000000   
SHIM_SETTING [24]  -2988.30100000  
SHIM_SETTING [25]  -2727.04000000  
SHIM_SETTING [26]  -186.77900000   
SHIM_SETTING [27]  -1824.81400000  
SHIM_SETTING [28]  -1608.78590826  
SHIM_SETTING [29]  907.86500000    
SHIM_SETTING [30]  3678.29000000   
SHIM_SETTING [31]  -1009.22853191  
SHIM_SETTING [32]  5713.27609174   
SHIM_SETTING [33]  650.51200000    
SHIM_SETTING [34]  4638.08100000   
SHIM_SETTING [35]  5807.93000000   
SHIM_SETTING [36]  6023.61500000   
SHIM_SETTING [37]  5645.32036170   
SHIM_SETTING [38]  -5399.36769465  
SHIM_SETTING [39]  3807.58753191   
SHIM_SETTING [40]  0.00000000      
