# Supplementary material for: Redox regulation of KV7 channels through EF3 hand of calmodulin
Source: eLife. 2023 Feb 20;12:e81961. doi: 10.7554/eLife.81961 (PMC9988260; doi:10.7554/eLife.81961)
Supplement: Figure 4—source data 2. [file elife-81961-fig4-data2.zip › 22/pdata/1/auditp.txt]

##TITLE= Audit trail, TopSpin 4.0.6
##JCAMPDX= 5.01
##ORIGIN= Bruker BioSpin GmbH
##OWNER= ganeko
$$ /media/ganeko/Data/Labo/Resultados/Structure/NMR/19.07.06_GB116_N_PEPTIDE/22/pdata/1/auditp.txt
##AUDIT TRAIL=  $$ (NUMBER, WHEN, WHO, WHERE, PROCESS, VERSION, WHAT)
(   1,<2019-08-12 18:37:26.239 +0200>,<nmr>,<srmn02.cicbiogune.int>,<go>,<TOPSPIN 3.2>,
      <created by zg
	started at 2019-08-12 17:05:56.690 +0200,
	POWCHK enabled, PULCHK disabled,
       configuration hash MD5:
       1F CC 36 17 AD C2 1F 6E 6E 42 11 8D AA 9A 21 92
       data hash MD5: 1536 * 200
       4F 5E 71 03 1D 5F 9D D7 7E 3E CD 14 A6 F7 29 04>)
(   2,<2020-01-24 10:32:26.839 +0100>,<ganeko>,<ganeko-K53SV>,<proc2d>,<TopSpin 4.0.6>,
      <Start of raw data processing
       xfb F2: SI = 2K BC_mod = 6 BCFW = 0.3 WDW = 4 SSB = 2 FT_mod = 6 PKNL = 1 STSR = 128 STSI = 704 PHC0 = -23.5 PHC1 = 0 F1: SI = 1K ME_mod = 2 NCOEF = 32 WDW = 4 SSB = 2 FT_mod = 6 FCOR = 1 PHC0 = 95 PHC1 = -194.6
       data hash MD5: 704 * 1K
       9E 67 76 F3 98 90 00 84 DE 80 28 97 4E 62 64 64>)
(   3,<2020-01-24 10:32:28.048 +0100>,<ganeko>,<ganeko-K53SV>,<proc2d>,<TopSpin 4.0.6>,
      <abs2 F2: ABSG = 2 ABSF1 = 10.8565 ABSF2 = 6.061659
       data hash MD5: 704 * 1K
       6B B3 79 D2 D3 09 58 42 EE 97 A7 37 BC 4C 7C CC>)
(   4,<2022-09-01 16:28:19.831 +0200>,<ganeko>,<ganeko-K53SV>,<audit>,<TopSpin 4.0.6>,
      <user comment:
       TITLE=75 uM CaM/Kv7.2 CDR (nat ocurring) + 1 mM PEP + 1 mM CaCl2
       120 mM KCl + 50 mM MES pH 6 + 5 mM DTT
       303K
       12/08/2019TITLE_END
       data hash MD5: 704 * 1K
       6B B3 79 D2 D3 09 58 42 EE 97 A7 37 BC 4C 7C CC>)
##END=

$$ hash MD5
$$ 23 B1 9A C8 31 F7 37 71 83 F7 BA F3 19 CA 13 6D
