# Supplementary material for: Redox regulation of KV7 channels through EF3 hand of calmodulin
Source: eLife. 2023 Feb 20;12:e81961. doi: 10.7554/eLife.81961 (PMC9988260; doi:10.7554/eLife.81961)
Supplement: Figure 4—source data 2. [file elife-81961-fig4-data2.zip › 22/pdata/1/clevels]

##TITLE= Parameter file, TOPSPIN		Version 3.2
##JCAMPDX= 5.0
##DATATYPE= Parameter Values
##NPOINTS= 1	$$ modification sequence number
##ORIGIN= Bruker BioSpin GmbH
##OWNER= nmr
$$ 2019-08-12 16:59:08.168 +0200  nmr@srmn02.cicbiogune.int
$$ /opt/nmr800/data/nmr/nmr/GB116_N_PEPTIDE_060719/22/pdata/1/clevels
$$ process /opt/topspin3.2/prog/mod/edparproc
##$LEVELS= (0..255)
-7121289.4 -5934407.8 -4945339.9 -4121116.6 -3434263.8 -2861886.5 -2384905.4
-1987421.2 -1656184.3 -1380153.6 -1150128 -958440 -798700 -665583.3 -554652.8
-462210.6 -385175.5 -320979.6 -267483 -222902.5 -185752.1 -154793.4 -128994.5
-107495.4 -89579.5 -74649.6 -62208 -51840 -43200 -36000 -30000 -25000 25000
30000 36000 43200 51840 62208 74649.6 89579.5 107495.4 128994.5 154793.4
185752.1 222902.5 267483 320979.6 385175.5 462210.6 554652.8 665583.3 798700
958440 1150128 1380153.6 1656184.3 1987421.2 2384905.4 2861886.5 3434263.8
4121116.6 4945339.9 5934407.8 7121289.4 0 0 0 0 0 0 0 0 0 0 0 0 0 0 0 0
0 0 0 0 0 0 0 0 0 0 0 0 0 0 0 0 0 0 0 0 0 0 0 0 0 0 0 0 0 0 0 0 0 0 0 0
0 0 0 0 0 0 0 0 0 0 0 0 0 0 0 0 0 0 0 0 0 0 0 0 0 0 0 0 0 0 0 0 0 0 0 0
0 0 0 0 0 0 0 0 0 0 0 0 0 0 0 0 0 0 0 0 0 0 0 0 0 0 0 0 0 0 0 0 0 0 0 0
0 0 0 0 0 0 0 0 0 0 0 0 0 0 0 0 0 0 0 0 0 0 0 0 0 0 0 0 0 0 0 0 0 0 0 0
0 0 0 0 0 0 0 0 0 0 0 0 0 0 0 0 0 0 0 0 0 0 0 0 0 0 0 0 0 0 0 0
##$LEVSIGN= 3
##$MAXLEV= 60
##$METHOD= 0
##$NEGBASE= -25000
##$NEGINCR= 1.2
##$POSBASE= 25000
##$POSINCR= 1.2
##END=
