# Supplementary material for: Redox regulation of KV7 channels through EF3 hand of calmodulin
Source: eLife. 2023 Feb 20;12:e81961. doi: 10.7554/eLife.81961 (PMC9988260; doi:10.7554/eLife.81961)
Supplement: Figure 4—source data 2. [file elife-81961-fig4-data2.zip › 23/pdata/1/assocs]

##TITLE= Parameter file, TopSpin 4.0.6
##JCAMPDX= 5.0
##DATATYPE= Parameter Values
##NPOINTS= 3	$$ modification sequence number
##ORIGIN= Bruker BioSpin GmbH
##OWNER= nmr
$$ 2020-01-24 10:33:12.813 +0100  ganeko@ganeko-K53SV
$$ /media/ganeko/Data/Labo/Resultados/Structure/NMR/19.07.06_GB116_N_PEPTIDE/23/pdata/1/assocs
$$ process /opt/topspin4.0.6/prog/mod/dataserver
##$MULTDISP= </media/ganeko/Data/Labo/Resultados/Structure/NMR/19.07.06_GB116_N_PEPTIDE/22/pdata/1|/media/ganeko/Data/Labo/Resultados/Structure/NMR/19.07.06_GB116_N_PEPTIDE/21/pdata/1>
##END=
