# Supplementary material for: Redox regulation of KV7 channels through EF3 hand of calmodulin
Source: eLife. 2023 Feb 20;12:e81961. doi: 10.7554/eLife.81961 (PMC9988260; doi:10.7554/eLife.81961)
Supplement: Figure 4—source data 2. [file elife-81961-fig4-data2.zip › 23/scon2]

##TITLE= Parameter file, TOPSPIN		Version 3.2
##JCAMPDX= 5.0
##DATATYPE= Parameter Values
##NPOINTS= 1	$$ modification sequence number
##ORIGIN= Bruker BioSpin GmbH
##OWNER= nmr
$$ 2019-08-13 08:20:29.077 +0200  nmr@srmn02.cicbiogune.int
$$ /opt/nmr800/data/nmr/nmr/GB116_N_PEPTIDE_060719/23/scon2
$$ process /opt/topspin3.2/prog/mod/go
##$BLKTR= (0..19)
3 3 3 3 3 3 3 3 3 3 3 3 3 3 3 3 3 3 3 3
##$DE1= 4.5
##$DEADC= 0.5
##$DEPA= 4.5
##$DERX= 1.5
##$FILCOR= 0.6
##$GRADCHAN= 0
##$GRADPRE= (0..1)
10 10
##$HD_BLKTR= (0..19)
1 1 1 1 1 1 1 1 1 1 1 1 1 1 1 1 1 1 1 1
##$HD_DE1= 5
##$HD_DEADC= 0
##$HD_DEPA= 2.5
##$HD_DERX= 0
##END=
