# Supplementary material for: Redox regulation of KV7 channels through EF3 hand of calmodulin
Source: eLife. 2023 Feb 20;12:e81961. doi: 10.7554/eLife.81961 (PMC9988260; doi:10.7554/eLife.81961)
Supplement: Figure 4—source data 8. [file elife-81961-fig4-data8.zip]

Archive with 1 entries (1 files):
- Source data for Figure 4CDE Suppl 7, 8BC holo-sys-n5.tar.gz
